# Supplementary material for: Proteomic analyses of human islets reveal potential markers of β cell dysfunction during prediabetes
Source: JCI Insight. 2026 Mar 19;11(9):e182135. doi: 10.1172/jci.insight.182135 (PMC13232019; doi:10.1172/jci.insight.182135)
Supplement: Supporting data values [file jciinsight-11-182135-s124.xlsx]

## Sheet: figure 1
Proteins	Protein	P-CC39_IGT	P-O32_IGT	P-MA44_IGT	P-C24_IGT	P-F22_IGT	P-DB37-NGT	P-CV36-NGT	P-AE30-NGT	PI29-NGT	P-CO28-NGT	P-A23-NGT	P-P20-NGT	Ave_IGT	Avg_NGT	ratio (IGT/NGT)	p-value (IGT vs NGT)
GLUC_HUMAN	sp|P01275|GLUC_HUMAN	33.2785	31.8668	33.0758	32.6085	31.8681	31.8111	31.5297	32.0041	33.5469	32.6265	32.8214	33.1535	32.5396	32.499	0.0405369	0.922783
MYH9_HUMAN	sp|P35579|MYH9_HUMAN;tr|Q5BKV1|Q5BKV1_HUMAN;tr|B1AH99|B1AH99_HUMAN	30.3777	31.6376	32.2417	32.9313	32.9543	33.1342	32.9512	32.8896	31.7554	31.7772	32.4908	32.1906	32.0285	32.4556	-0.427028	0.449019
ACTB_HUMAN	sp|P60709|ACTB_HUMAN;tr|E7EVS6|E7EVS6_HUMAN;tr|G5E9R0|G5E9R0_HUMAN;tr|C9JZR7|C9JZR7_HUMAN;tr|C9JTX5|C9JTX5_HUMAN;tr|C9JUM1|C9JUM1_HUMAN;sp|Q6S8J3|POTEE_HUMAN;sp|A5A3E0|POTEF_HUMAN;sp|P0CG38|POTEI_HUMAN;sp|Q9BYX7|ACTBM_HUMAN;sp|P0CG39|POTEJ_HUMAN;tr|F8WCH0|F8WCH0_HUMAN;sp|Q562R1|ACTBL_HUMAN	32.1127	32.3221	32.1172	32.1735	32.1604	32.308	32.3265	32.4453	32.205	31.9878	32.0527	32.1985	32.1772	32.2177	-0.0405217	0.582945
CALR_HUMAN	sp|P27797|CALR_HUMAN;tr|K7EL50|K7EL50_HUMAN	31.8173	32.2858	32.1771	32.0464	32.0878	32.2532	32.165	32.3657	31.8894	31.6462	32.2499	32.1099	32.0829	32.097	-0.0141426	0.910152
CMGA_HUMAN	sp|P10645|CMGA_HUMAN;tr|G5E968|G5E968_HUMAN	31.0123	30.5007	30.7925	31.1619	31.4775	31.1156	31.196	31.21	32.7261	31.9626	32.6103	32.4043	30.989	31.8893	-0.900306	0.0181956
VIME_HUMAN	sp|P08670|VIME_HUMAN;tr|B0YJC4|B0YJC4_HUMAN;tr|B0YJC5|B0YJC5_HUMAN;tr|Q5JVS8|Q5JVS8_HUMAN;tr|H7C5W5|H7C5W5_HUMAN;sp|P41219|PERI_HUMAN;tr|F8W835|F8W835_HUMAN;tr|A0A087WYG8|A0A087WYG8_HUMAN;sp|Q16352|AINX_HUMAN;sp|P07196|NFL_HUMAN;tr|E7EMV2|E7EMV2_HUMAN;tr|E7ESP9|E7ESP9_HUMAN;sp|P07197|NFM_HUMAN;sp|P12036|NFH_HUMAN	32.8967	33.0174	32.5484	32.4314	32.1836	32.2055	32.2302	31.9086	31.7613	31.5544	31.6363	31.5571	32.6155	31.8362	0.779293	0.00338693
HS90B_HUMAN	sp|P08238|HS90B_HUMAN;sp|Q58FF7|H90B3_HUMAN	30.8141	31.2269	31.5101	31.9319	32.0023	32.1368	32.1605	32.0918	31.5929	30.9721	31.652	31.637	31.4971	31.749	-0.251957	0.385146
CALM_HUMAN	sp|P62158|CALM_HUMAN;tr|H0Y7A7|H0Y7A7_HUMAN;tr|E7ETZ0|E7ETZ0_HUMAN;tr|E7EMB3|E7EMB3_HUMAN;tr|M0QZ52|M0QZ52_HUMAN;tr|Q96HY3|Q96HY3_HUMAN;tr|F8WBR5|F8WBR5_HUMAN;tr|G3V479|G3V479_HUMAN;tr|G3V361|G3V361_HUMAN;tr|G3V226|G3V226_HUMAN	30.784	30.6316	30.7641	30.3825	31.1864	31.0941	31.0231	31.2629	32.016	31.5977	31.4832	31.4834	30.7497	31.4229	-0.673214	0.00456132
GRP78_HUMAN	sp|P11021|GRP78_HUMAN	32.4667	31.8292	31.8493	31.6857	31.4419	31.4125	31.6244	31.5827	30.8904	31.4189	31.4886	31.3522	31.8546	31.3957	0.458884	0.0525158
PDIA1_HUMAN	sp|P07237|PDIA1_HUMAN;tr|H7BZ94|H7BZ94_HUMAN;tr|I3L312|I3L312_HUMAN;tr|H0Y3Z3|H0Y3Z3_HUMAN;tr|I3L398|I3L398_HUMAN;tr|I3L3P5|I3L3P5_HUMAN;tr|I3L4M2|I3L4M2_HUMAN;tr|I3L3U6|I3L3U6_HUMAN;tr|I3L0S0|I3L0S0_HUMAN;tr|I3NI03|I3NI03_HUMAN;tr|I3L1Y5|I3L1Y5_HUMAN;tr|I3L514|I3L514_HUMAN	32.8408	32.3703	32.8122	32.166	31.5709	30.949	30.7637	30.8711	31.9619	31.1996	31.1125	32.6176	32.352	31.3536	0.998407	0.016946
FLNA_HUMAN	sp|P21333|FLNA_HUMAN;tr|Q5HY54|Q5HY54_HUMAN;tr|Q60FE5|Q60FE5_HUMAN;tr|A0A087WWY3|A0A087WWY3_HUMAN;tr|F8WE98|F8WE98_HUMAN;tr|H0Y5C6|H0Y5C6_HUMAN;tr|H0Y5F3|H0Y5F3_HUMAN;tr|H7C2E7|H7C2E7_HUMAN	29.7365	30.451	30.5492	31.0337	31.3319	31.4577	31.3041	31.2654	30.0549	30.1816	30.7345	30.4852	30.6205	30.7833	-0.162855	0.651427
HBB_HUMAN	sp|P68871|HBB_HUMAN;tr|F8W6P5|F8W6P5_HUMAN	31.8241	31.4353	30.5525	33.2007	31.0812	30.6015	30.3228	30.1419	30.5204	32.7766	30.5489	30.1409	31.6187	30.7218	0.8969	0.151535
ENPL_HUMAN	sp|P14625|ENPL_HUMAN;tr|Q96GW1|Q96GW1_HUMAN;tr|H0YIV0|H0YIV0_HUMAN;tr|F8W026|F8W026_HUMAN;sp|Q58FF3|ENPLL_HUMAN	31.1636	31.074	30.9232	31.1318	30.6454	30.5641	30.5374	30.4614	30.9532	30.326	30.4451	30.7685	30.9876	30.5794	0.408208	0.00990078
ACTN4_HUMAN	sp|O43707|ACTN4_HUMAN;tr|F5GXS2|F5GXS2_HUMAN;tr|H7C144|H7C144_HUMAN;tr|K7EJH8|K7EJH8_HUMAN;tr|K7EP19|K7EP19_HUMAN;tr|F6THM6|F6THM6_HUMAN;tr|D6RH00|D6RH00_HUMAN;tr|M0QZQ3|M0QZQ3_HUMAN;tr|C9JY79|C9JY79_HUMAN;sp|Q9H254|SPTN4_HUMAN	29.9977	30.2375	30.1707	30.5096	30.5389	30.7578	30.7462	30.804	30.4341	30.0588	30.3682	30.4653	30.2909	30.5192	-0.228334	0.147424
SCG1_HUMAN	sp|P05060|SCG1_HUMAN;tr|A0A0A0MT66|A0A0A0MT66_HUMAN	29.6333	29.0536	30.0903	30.1214	30.1435	30.1913	30.1977	29.3874	31.2454	30.3244	30.688	31.0492	29.8084	30.4405	-0.632062	0.0735628
TBA1C_HUMAN	sp|Q9BQE3|TBA1C_HUMAN;sp|P68363|TBA1B_HUMAN;tr|F5H5D3|F5H5D3_HUMAN;tr|F8VVB9|F8VVB9_HUMAN;sp|Q9NY65|TBA8_HUMAN;tr|C9J2C0|C9J2C0_HUMAN;tr|C9JDS9|C9JDS9_HUMAN;tr|F8VRZ4|F8VRZ4_HUMAN;tr|F8VS66|F8VS66_HUMAN;tr|F8VX09|F8VX09_HUMAN;tr|F8VWV9|F8VWV9_HUMAN;tr|C9K0S6|C9K0S6_HUMAN;tr|F8VRK0|F8VRK0_HUMAN;sp|Q9H853|TBA4B_HUMAN;tr|V9GZ17|V9GZ17_HUMAN;tr|F8VXZ7|F8VXZ7_HUMAN;tr|F8W0F6|F8W0F6_HUMAN;sp|A6NHL2|TBA…	30.8157	30.5087	30.4005	30.4754	30.3779	30.4289	30.2868	30.2656	30.7922	30.0795	29.9724	30.6879	30.5156	30.3591	0.156584	0.284312
J3KN67_HUMAN	tr|J3KN67|J3KN67_HUMAN;sp|P06753|TPM3_HUMAN;tr|D6RGJ6|D6RGJ6_HUMAN	31.3752	30.7559	31.1256	30.5398	29.8525	29.1812	29.4874	29.327	32.1034	30.621	29.8136	31.6659	30.7298	30.3142	0.415594	0.441427
NUCL_HUMAN	sp|P19338|NUCL_HUMAN;tr|H7BY16|H7BY16_HUMAN;tr|C9JYW2|C9JYW2_HUMAN;tr|C9JLB1|C9JLB1_HUMAN;tr|C9J1H7|C9J1H7_HUMAN;tr|C9JWL1|C9JWL1_HUMAN	30.1382	30.5799	30.7187	30.7335	30.9053	31.0562	30.7257	30.6189	29.6024	29.6288	30.4041	30.0487	30.6151	30.2978	0.317328	0.230718
HBA_HUMAN	sp|P69905|HBA_HUMAN	31.066	31.4647	30.555	32.9547	29.9725	30.0351	29.9198	30.0525	30.3547	31.4914	30.4216	29.7263	31.2026	30.2859	0.916677	0.15106
INS_HUMAN	sp|P01308|INS_HUMAN	31.8577	28.5973	30.9004	30.7417	30.0144	26.1135	27.5287	26.9655	33.9047	32.5588	31.5202	32.8967	30.4223	30.2126	0.209694	0.879108
ROA2_HUMAN	sp|P22626|ROA2_HUMAN;tr|A0A087WUI2|A0A087WUI2_HUMAN	30.4186	29.854	30.3959	29.985	29.9537	30.2831	30.3164	30.1775	29.7926	30.6039	30.1308	29.7386	30.1214	30.149	-0.0275325	0.870892
ANXA2_HUMAN	sp|P07355|ANXA2_HUMAN;tr|H0YN42|H0YN42_HUMAN;tr|H0YMD0|H0YMD0_HUMAN;tr|H0YMU9|H0YMU9_HUMAN;sp|A6NMY6|AXA2L_HUMAN;tr|H0YKS4|H0YKS4_HUMAN;tr|H0YM50|H0YM50_HUMAN;tr|H0YNP5|H0YNP5_HUMAN;tr|H0YN28|H0YN28_HUMAN;tr|H0YL33|H0YL33_HUMAN;tr|H0YMM1|H0YMM1_HUMAN;tr|H0YKZ7|H0YKZ7_HUMAN;tr|H0YLV6|H0YLV6_HUMAN;tr|H0YMT9|H0YMT9_HUMAN;tr|H0YKX9|H0YKX9_HUMAN;tr|H0YKL9|H0YKL9_HUMAN;tr|H0YMW4|H0YMW4_HUMAN;tr|H0YNA0|…	29.5683	29.8839	29.7736	30.1944	30.3228	30.6481	30.5093	30.5369	29.6489	29.5296	30.2052	29.9542	29.9486	30.1475	-0.198875	0.383772
CBPA1_HUMAN	sp|P15085|CBPA1_HUMAN;tr|C9JUF9|C9JUF9_HUMAN;tr|C9JUZ4|C9JUZ4_HUMAN;tr|C9JQ63|C9JQ63_HUMAN;tr|S4R433|S4R433_HUMAN	30.7793	31.4659	31.0282	30.1386	30.7071	30.3027	29.9215	29.6942	30.1906	30.1489	29.7355	30.8967	30.8238	30.1272	0.69665	0.0316472
TTHY_HUMAN	sp|P02766|TTHY_HUMAN;tr|A0A087WT59|A0A087WT59_HUMAN;tr|A0A087WV45|A0A087WV45_HUMAN	30.8538	29.1449	30.2318	30.7399	29.9171	28.3629	28.3706	28.0016	32.4441	31.5232	30.3846	31.4095	30.1775	30.0709	0.106578	0.890686
AHNK_HUMAN	sp|Q09666|AHNK_HUMAN;tr|E9PJZ0|E9PJZ0_HUMAN;tr|E9PKR9|E9PKR9_HUMAN;tr|E9PJC6|E9PJC6_HUMAN;tr|E9PLK4|E9PLK4_HUMAN;tr|E9PQE3|E9PQE3_HUMAN	31.1542	31.0418	30.9486	30.9944	30.5605	30.5641	30.4669	30.3175	29.3677	29.4256	30.1047	29.8146	30.9399	30.0087	0.931159	0.00162132
A0A0C4DFV9_HUMAN	tr|A0A0C4DFV9|A0A0C4DFV9_HUMAN;sp|Q01105|SET_HUMAN;tr|A0A087X027|A0A087X027_HUMAN;sp|P0DME0|SETLP_HUMAN	28.7198	29.1714	29.3739	29.5153	29.8175	29.8317	29.7416	29.9556	31.0387	29.3922	29.6062	29.8137	29.3196	29.9114	-0.591803	0.0543897
LMNA_HUMAN	sp|P02545|LMNA_HUMAN;tr|H0YAB0|H0YAB0_HUMAN;tr|A0A0C4DGC5|A0A0C4DGC5_HUMAN	30.1751	30.4521	30.6167	30.5044	30.4135	30.4414	30.0936	30.1388	29.0169	30.0447	30.0924	29.4613	30.4323	29.8985	0.53388	0.0278267
FLNB_HUMAN	sp|O75369|FLNB_HUMAN;tr|E7EN95|E7EN95_HUMAN;tr|A0A0A0MT44|A0A0A0MT44_HUMAN;tr|A0A0C4DGA1|A0A0C4DGA1_HUMAN;tr|H7C5L4|H7C5L4_HUMAN	28.8119	29.2181	29.5713	29.9137	29.9456	30.1952	30.1633	30.1891	29.2418	29.2267	29.8653	29.5438	29.4921	29.775	-0.282881	0.326973
LIPP_HUMAN	sp|P16233|LIPP_HUMAN	30.9951	31.4754	31.0155	30.9397	30.3147	29.6257	29.8952	29.7678	29.9333	29.4406	29.2738	30.3042	30.9481	29.7486	1.19945	0.000837414
HSP7C_HUMAN	sp|P11142|HSP7C_HUMAN;tr|E9PKE3|E9PKE3_HUMAN;tr|E9PN89|E9PN89_HUMAN;tr|E9PNE6|E9PNE6_HUMAN;tr|E9PLF4|E9PLF4_HUMAN;tr|A8K7Q2|A8K7Q2_HUMAN;tr|E9PQQ4|E9PQQ4_HUMAN;tr|E9PQK7|E9PQK7_HUMAN;sp|P54652|HSP72_HUMAN;tr|E9PPY6|E9PPY6_HUMAN;tr|E9PI65|E9PI65_HUMAN;tr|E9PN25|E9PN25_HUMAN;tr|E9PS65|E9PS65_HUMAN;tr|E9PM13|E9PM13_HUMAN	30.5094	30.3019	30.302	30.0775	29.6614	29.6961	29.7253	29.5746	29.8533	29.9756	29.6477	29.5664	30.1705	29.7199	0.4506	0.0318014
TBB4B_HUMAN	sp|P68371|TBB4B_HUMAN;sp|Q3ZCM7|TBB8_HUMAN;tr|M0R2D3|M0R2D3_HUMAN;tr|M0QY85|M0QY85_HUMAN;tr|M0QZL7|M0QZL7_HUMAN;tr|M0R0X0|M0R0X0_HUMAN;tr|M0QY37|M0QY37_HUMAN;tr|M0QX14|M0QX14_HUMAN;tr|M0QYM7|M0QYM7_HUMAN;tr|M0R042|M0R042_HUMAN;tr|M0R2T4|M0R2T4_HUMAN;tr|A0A075B724|A0A075B724_HUMAN	30.2068	29.5448	29.8405	29.7887	29.6687	29.4762	29.7628	29.5384	30.2022	29.7659	29.439	29.7455	29.8099	29.7043	0.10562	0.495769
ACTN1_HUMAN	sp|P12814|ACTN1_HUMAN;tr|H9KV75|H9KV75_HUMAN;tr|H7C5W8|H7C5W8_HUMAN;tr|G3V2N5|G3V2N5_HUMAN;tr|G3V2W4|G3V2W4_HUMAN;tr|H0YJW3|H0YJW3_HUMAN;tr|H0YJ11|H0YJ11_HUMAN;sp|P35609|ACTN2_HUMAN;tr|G3V5M4|G3V5M4_HUMAN;sp|Q08043|ACTN3_HUMAN;tr|G3V2X9|G3V2X9_HUMAN;tr|A0A087WSZ2|A0A087WSZ2_HUMAN;tr|G3V380|G3V380_HUMAN;tr|G3V2E8|G3V2E8_HUMAN	28.7462	28.5615	29.0038	29.1597	29.9148	30.0786	30.196	30.4559	29.0991	28.6622	29.8044	29.3031	29.0772	29.6571	-0.579854	0.119152
ACTC_HUMAN	sp|P68032|ACTC_HUMAN;sp|P68133|ACTS_HUMAN;tr|A6NL76|A6NL76_HUMAN	29.4824	29.6502	29.5278	29.7792	29.7133	29.9399	29.9528	30.0153	29.1337	28.9706	29.5598	29.3715	29.6306	29.5634	0.0672133	0.702186
A0A087WWU8_HUMAN	tr|A0A087WWU8|A0A087WWU8_HUMAN;tr|Q5HYB6|Q5HYB6_HUMAN;tr|Q5VU61|Q5VU61_HUMAN;tr|D6R904|D6R904_HUMAN;tr|D6RFM2|D6RFM2_HUMAN	30.2766	29.7741	30.5222	29.7849	28.9364	28.1512	28.1236	27.8728	31.9942	30.4445	29.1032	31.2287	29.8588	29.5597	0.299089	0.673821
EF1A3_HUMAN	sp|Q5VTE0|EF1A3_HUMAN;sp|P68104|EF1A1_HUMAN;tr|A0A087WV01|A0A087WV01_HUMAN;tr|A0A087WVQ9|A0A087WVQ9_HUMAN;tr|Q5JR01|Q5JR01_HUMAN;tr|A6PW80|A6PW80_HUMAN	29.0197	29.1644	29.1973	29.2206	29.594	30.0514	29.8598	29.948	29.0375	29.2472	29.4854	29.0701	29.2392	29.5285	-0.289255	0.155988
SPTN1_HUMAN	sp|Q13813|SPTN1_HUMAN	29.0849	29.5089	29.5294	29.7453	29.6895	29.8103	29.6065	29.5736	29.2005	29.6931	29.4987	29.268	29.5116	29.5215	-0.00992911	0.946267
HS90A_HUMAN	sp|P07900|HS90A_HUMAN;tr|G3V2J8|G3V2J8_HUMAN;sp|Q14568|HS902_HUMAN;sp|Q58FG0|HS905_HUMAN;sp|Q58FG1|HS904_HUMAN	28.7064	29.1247	29.234	29.5965	29.6353	29.7666	29.7126	29.6665	29.6954	28.7729	29.4324	29.5063	29.2594	29.5075	-0.248169	0.279874
G3P_HUMAN	sp|P04406|G3P_HUMAN;tr|E7EUT5|E7EUT5_HUMAN	29.2362	29.0647	29.1199	29.0553	29.1789	29.4605	29.6947	29.7325	29.4741	29.3494	29.2494	29.1686	29.131	29.447	-0.316013	0.00674515
1433E_HUMAN	sp|P62258|1433E_HUMAN;tr|B4DJF2|B4DJF2_HUMAN;tr|I3L3T1|I3L3T1_HUMAN;tr|K7EM20|K7EM20_HUMAN;tr|K7EIT4|K7EIT4_HUMAN;tr|I3L0W5|I3L0W5_HUMAN	30.0242	29.8181	29.8046	29.7475	29.2274	29.0932	29.0203	29.0964	30.3915	29.551	29.0375	29.5039	29.7244	29.3848	0.339549	0.170817
ANXA5_HUMAN	sp|P08758|ANXA5_HUMAN;tr|D6RBE9|D6RBE9_HUMAN;tr|D6RBL5|D6RBL5_HUMAN;tr|E9PHT9|E9PHT9_HUMAN;tr|D6RCN3|D6RCN3_HUMAN	29.5144	28.8365	28.6016	28.5758	29.3726	29.7225	29.4399	29.3463	29.3124	28.9453	29.292	29.3336	28.9802	29.3417	-0.361541	0.146022
F8W1R7_HUMAN	tr|F8W1R7|F8W1R7_HUMAN;sp|P60660|MYL6_HUMAN;tr|J3KND3|J3KND3_HUMAN;tr|G8JLA2|G8JLA2_HUMAN;tr|G3V1V0|G3V1V0_HUMAN;tr|B7Z6Z4|B7Z6Z4_HUMAN;tr|G3V1Y7|G3V1Y7_HUMAN;tr|F8VPF3|F8VPF3_HUMAN;tr|F8VZU9|F8VZU9_HUMAN;tr|F8W180|F8W180_HUMAN;tr|H0YI43|H0YI43_HUMAN;tr|F8VXL3|F8VXL3_HUMAN;tr|F8W1I5|F8W1I5_HUMAN;sp|P14649|MYL6B_HUMAN	30.494	29.9471	30.2257	29.2989	28.6328	28.0607	28.0472	27.9146	31.3619	30.3087	29.109	30.5451	29.7197	29.3353	0.384402	0.55562
NPM_HUMAN	sp|P06748|NPM_HUMAN;tr|E5RGW4|E5RGW4_HUMAN;tr|E5RI98|E5RI98_HUMAN	29.0825	29.3236	29.2313	29.0298	29.0913	29.3063	29.1563	28.9116	29.1846	29.4706	29.473	29.5476	29.1517	29.2929	-0.141166	0.194257
ATPB_HUMAN	sp|P06576|ATPB_HUMAN;tr|H0YH81|H0YH81_HUMAN;tr|F8W079|F8W079_HUMAN;tr|F8W0P7|F8W0P7_HUMAN;tr|H0YI37|H0YI37_HUMAN	29.6298	28.9221	29.0456	28.784	28.9522	29.3997	29.6788	29.5115	29.1379	28.9676	29.1954	29.0312	29.0668	29.2746	-0.20783	0.277126
ACBP_HUMAN	sp|P07108|ACBP_HUMAN;tr|B8ZWD1|B8ZWD1_HUMAN;tr|A0A0A0MTI5|A0A0A0MTI5_HUMAN	28.8071	27.4608	27.392	26.3878	27.3856				29.7983	28.8395		28.9311	27.4867	29.1896	-1.70297	0.0136915
TPM4_HUMAN	sp|P67936|TPM4_HUMAN;tr|K7ENT6|K7ENT6_HUMAN;tr|K7ERG3|K7ERG3_HUMAN;tr|K7EP68|K7EP68_HUMAN;tr|K7EMU5|K7EMU5_HUMAN;tr|K7EPV9|K7EPV9_HUMAN;tr|K7EPB9|K7EPB9_HUMAN	29.3033	30.1663	30.1192	29.2488	28.6233	28.1326	28.412	28.0694	30.8635	29.7412	28.5498	30.5289	29.4922	29.1853	0.306809	0.576818
KPYM_HUMAN	sp|P14618|KPYM_HUMAN;tr|B4DNK4|B4DNK4_HUMAN;tr|H3BTN5|H3BTN5_HUMAN;tr|H3BQ34|H3BQ34_HUMAN;tr|H3BR70|H3BR70_HUMAN;tr|H3BT25|H3BT25_HUMAN;tr|H3BUW1|H3BUW1_HUMAN;tr|H3BTJ2|H3BTJ2_HUMAN;tr|H3BN34|H3BN34_HUMAN;tr|H3BQZ3|H3BQZ3_HUMAN;tr|H3BU13|H3BU13_HUMAN;sp|P30613|KPYR_HUMAN	29.2578	28.9436	29.115	29.115	29.0966	29.2245	29.3755	29.0808	28.8758	29.2465	29.1113	28.9172	29.1056	29.1188	-0.0132075	0.878726
HBG1_HUMAN	sp|P69891|HBG1_HUMAN	28.8849	28.4825	28.3518	28.3326	29.159	29.7866	30.0426	29.8131	28.5994	27.7939	29.033	28.7117	28.6422	29.1115	-0.469299	0.211542
CBPE_HUMAN	sp|P16870|CBPE_HUMAN;tr|D6R930|D6R930_HUMAN;tr|D6RF88|D6RF88_HUMAN;tr|C9JE88|C9JE88_HUMAN;tr|H0YAM0|H0YAM0_HUMAN	30.0026	28.4279	29.6443	29.6198	28.4407	28.2506	28.2591	28.5018	30.5911	29.3359	28.9454	29.5711	29.2271	29.065	0.162083	0.732405
ATPA_HUMAN	sp|P25705|ATPA_HUMAN;tr|K7ERX7|K7ERX7_HUMAN;tr|K7EK77|K7EK77_HUMAN;tr|K7EJP1|K7EJP1_HUMAN;tr|K7EQH4|K7EQH4_HUMAN;tr|K7ENJ4|K7ENJ4_HUMAN;tr|K7ESA0|K7ESA0_HUMAN	29.3926	29.3057	29.3452	29.3824	28.9112	28.0052	28.3371	28.3268	29.9321	29.87	29.2714	29.6504	29.2674	29.0562	0.211281	0.531356
Q6ZN40_HUMAN	tr|Q6ZN40|Q6ZN40_HUMAN	28.8944	29.9695	29.8136	28.7685	28.773	28.6283	28.7372	28.5627	30.0721	28.8945	28.5712	29.8256	29.2438	29.0417	0.202141	0.58642
RLA2_HUMAN	sp|P05387|RLA2_HUMAN;tr|H0YDD8|H0YDD8_HUMAN	29.0316	29.0203	29.2515	29.3167	29.277	29.6524	29.6645	29.303	28.4996	28.1629	29.1726	28.7676	29.1794	29.0318	0.147638	0.535509
Q5JP53_HUMAN	tr|Q5JP53|Q5JP53_HUMAN;sp|P07437|TBB5_HUMAN;tr|Q5ST81|Q5ST81_HUMAN	29.1267	28.4201	28.8003	29.0343	28.9525	29.0469	29.1335	28.8476	29.4809	28.5036	28.798	29.384	28.8668	29.0278	-0.16103	0.390452
1433Z_HUMAN	sp|P63104|1433Z_HUMAN;tr|B0AZS6|B0AZS6_HUMAN;tr|E7EX29|E7EX29_HUMAN;tr|B7Z2E6|B7Z2E6_HUMAN;tr|H0YB80|H0YB80_HUMAN;tr|E7ESK7|E7ESK7_HUMAN;tr|E5RIR4|E5RIR4_HUMAN;tr|E9PD24|E9PD24_HUMAN;tr|E7EVZ2|E7EVZ2_HUMAN;tr|E5RGE1|E5RGE1_HUMAN	28.8961	28.6922	28.6048	28.8124	29.0721	29.3011	29.0594	29.175	29.4736	28.2191	28.9193	29.0162	28.8155	29.0234	-0.20785	0.257519
APOA1_HUMAN	sp|P02647|APOA1_HUMAN;tr|F8W696|F8W696_HUMAN	29.6028	28.7809	28.6128	28.4694	29.1452	29.4875	29.4276	29.4412	28.0954	28.9855	28.9642	28.3128	28.9222	28.9592	-0.0369547	0.902738
SPTB2_HUMAN	sp|Q01082|SPTB2_HUMAN;tr|A0A087WUZ3|A0A087WUZ3_HUMAN;tr|F8W6C1|F8W6C1_HUMAN	28.3079	29.0829	29.3335	29.6957	29.6037	29.6856	29.4481	29.4276	28.1718	28.4343	28.8857	28.6085	29.2047	28.9517	0.253056	0.464299
G3V4W0_HUMAN	tr|G3V4W0|G3V4W0_HUMAN;tr|B4DY08|B4DY08_HUMAN;tr|B2R5W2|B2R5W2_HUMAN;tr|G3V4C1|G3V4C1_HUMAN;tr|G3V576|G3V576_HUMAN;tr|G3V2Q1|G3V2Q1_HUMAN;sp|P07910|HNRPC_HUMAN;tr|G3V2D6|G3V2D6_HUMAN;tr|G3V5V7|G3V5V7_HUMAN;sp|O60812|HNRC1_HUMAN;sp|B2RXH8|HNRC2_HUMAN;sp|P0DMR1|HNRC4_HUMAN;tr|G3V5X6|G3V5X6_HUMAN;tr|G3V3K6|G3V3K6_HUMAN;tr|G3V251|G3V251_HUMAN;tr|G3V555|G3V555_HUMAN;tr|G3V575|G3V575_HUMAN;tr|B4DSU6|B4…	28.292	28.7011	28.7414	28.8331	28.962	28.6174	28.6169	27.984	28.7092	29.7974	30.1012	28.7144	28.7059	28.9344	-0.228456	0.472367
H2A1J_HUMAN	sp|Q99878|H2A1J_HUMAN;sp|Q96KK5|H2A1H_HUMAN;sp|Q9BTM1|H2AJ_HUMAN;sp|P20671|H2A1D_HUMAN;sp|P0C0S8|H2A1_HUMAN;tr|H0YFX9|H0YFX9_HUMAN;sp|P16104|H2AX_HUMAN;sp|Q96QV6|H2A1A_HUMAN;sp|Q8IUE6|H2A2B_HUMAN;tr|C9J386|C9J386_HUMAN	29.2115	28.8916	29.3501	29.159	29.3139	28.9847	28.8993	28.6238	28.4221	29.3725	29.1766	28.9668	29.1852	28.9208	0.264387	0.100187
S10A6_HUMAN	sp|P06703|S10A6_HUMAN;tr|R4GN98|R4GN98_HUMAN	26.854	27.4212	27.4751	27.3296	29.138	29.6897	29.6792	30.2064	28.6402	27.559	28.2073	28.4619	27.6436	28.9205	-1.27694	0.0388388
TYB4_HUMAN	sp|P62328|TYB4_HUMAN	30.3753	30.5647	30.6545	29.4929	30.2539	27.8113	28.0198	27.8627	30.6274	30.2391	28.9377	28.9367	30.2683	28.9193	1.34903	0.0213733
ROA3_HUMAN	sp|P51991|ROA3_HUMAN;tr|H7C1J8|H7C1J8_HUMAN	28.6031	28.2593	28.8505	28.3779	28.7239	28.9562	29.002	29.1598	28.4739	29.1228	29.1795	28.5239	28.563	28.9169	-0.353911	0.0478297
PDIA3_HUMAN	sp|P30101|PDIA3_HUMAN	29.6099	28.8786	29.1042	29.1009	28.7507	28.5381	28.4728	28.5186	28.6019	29.7931	28.9522	29.1021	29.0889	28.8541	0.234761	0.33724
HNRPK_HUMAN	sp|P61978|HNRPK_HUMAN;tr|S4R457|S4R457_HUMAN;tr|S4R359|S4R359_HUMAN	29.3821	28.8831	28.8411	28.6454	28.6953	28.0827	28.4452	28.5885	29.0446	29.5868	28.7102	29.4185	28.8894	28.8395	0.0498797	0.84113
MYH10_HUMAN	sp|P35580|MYH10_HUMAN	26.9607	28.2789	28.7452	29.2391	29.2818	29.5502	29.3848	29.2309	27.6653	28.6822	29.1024	28.251	28.5011	28.8381	-0.336994	0.520723
H2B1L_HUMAN	sp|Q99880|H2B1L_HUMAN;sp|Q99879|H2B1M_HUMAN;sp|Q99877|H2B1N_HUMAN;sp|Q93079|H2B1H_HUMAN;sp|Q5QNW6|H2B2F_HUMAN;sp|P62807|H2B1C_HUMAN;sp|P58876|H2B1D_HUMAN;sp|P57053|H2BFS_HUMAN;sp|O60814|H2B1K_HUMAN;tr|U3KQK0|U3KQK0_HUMAN;sp|Q8N257|H2B3B_HUMAN;sp|Q16778|H2B2E_HUMAN;sp|P33778|H2B1B_HUMAN;sp|P23527|H2B1O_HUMAN;sp|P06899|H2B1J_HUMAN;sp|Q96A08|H2B1A_HUMAN	28.328	27.7795	28.7478	28.3693	28.8764	27.6561	27.9269	27.7026	29.4402	30.5558	29.2348	28.9477	28.4202	28.7806	-0.360376	0.445924
AMYP_HUMAN	sp|P04746|AMYP_HUMAN;tr|H7BZQ8|H7BZQ8_HUMAN	30.7153	30.8138	30.2222	29.7827	29.3916	28.3603	28.0665	28.3997	29.8469	28.5411	27.9535	30.2645	30.1851	28.7761	1.40906	0.00904563
CLUS_HUMAN	sp|P10909|CLUS_HUMAN;tr|H0YLK8|H0YLK8_HUMAN;tr|E7ERK6|E7ERK6_HUMAN;tr|E7ETB4|E7ETB4_HUMAN;tr|H0YC35|H0YC35_HUMAN;tr|E5RG36|E5RG36_HUMAN;tr|E5RGB0|E5RGB0_HUMAN;tr|E5RH61|E5RH61_HUMAN;tr|E5RJZ5|E5RJZ5_HUMAN;tr|H0YAS8|H0YAS8_HUMAN	29.564	28.5625	29.5542	28.8824	28.2957	27.9281	28.0482	27.7273	30.1454	29.974	28.4862	29.1231	28.9718	28.776	0.195731	0.675465
F8W6I7_HUMAN	tr|F8W6I7|F8W6I7_HUMAN;sp|P09651|ROA1_HUMAN;tr|F8VZ49|F8VZ49_HUMAN;tr|F8VTQ5|F8VTQ5_HUMAN;sp|Q32P51|RA1L2_HUMAN;tr|H0YH80|H0YH80_HUMAN;tr|F8W646|F8W646_HUMAN;tr|F8VYN5|F8VYN5_HUMAN	28.7152	28.4223	28.8194	28.6383	28.7624	29.1109	29.1611	28.992	28.1602	28.3903	28.7992	28.5121	28.6715	28.7322	-0.0607064	0.715905
ENOA_HUMAN	sp|P06733|ENOA_HUMAN;tr|K7EM90|K7EM90_HUMAN;sp|P13929|ENOB_HUMAN;tr|E5RI09|E5RI09_HUMAN;tr|E5RG95|E5RG95_HUMAN;tr|K7EPM1|K7EPM1_HUMAN;tr|K7EKN2|K7EKN2_HUMAN;tr|E5RGZ4|E5RGZ4_HUMAN	28.559	28.1953	28.0676	28.5018	28.816	28.9941	29.1713	29.0438	28.2864	28.6172	28.7145	28.2546	28.428	28.726	-0.298044	0.152585
MOES_HUMAN	sp|P26038|MOES_HUMAN;tr|V9GZ54|V9GZ54_HUMAN	27.8962	29.1714	29.3773	29.6309	29.1403	29.2344	28.8827	28.7231	28.2029	28.8626	28.6169	28.3306	29.0432	28.6933	0.349923	0.32982
PPIA_HUMAN	sp|P62937|PPIA_HUMAN;tr|F8WE65|F8WE65_HUMAN;tr|C9J5S7|C9J5S7_HUMAN;tr|E5RIZ5|E5RIZ5_HUMAN	28.4732	27.978	27.8563	28.1802	28.5681	28.9673	28.9513	29.0402	28.1391	28.7723	28.6154	28.2919	28.2112	28.6825	-0.471335	0.034582
COF1_HUMAN	sp|P23528|COF1_HUMAN;tr|G3V1A4|G3V1A4_HUMAN;tr|E9PP50|E9PP50_HUMAN;tr|E9PK25|E9PK25_HUMAN;tr|E9PQB7|E9PQB7_HUMAN;tr|E9PLJ3|E9PLJ3_HUMAN;tr|E9PS23|E9PS23_HUMAN;sp|Q9Y281|COF2_HUMAN	28.9511	28.5337	28.2886	28.0869	28.4033	28.1432	28.1473	28.4521	28.0678	29.6667	28.7158	29.0279	28.4527	28.603	-0.150252	0.582579
GDIR1_HUMAN	sp|P52565|GDIR1_HUMAN;tr|J3KRE2|J3KRE2_HUMAN;tr|J3KTF8|J3KTF8_HUMAN;tr|J3QQX2|J3QQX2_HUMAN;tr|J3KS60|J3KS60_HUMAN;tr|J3KRY1|J3KRY1_HUMAN	27.325	27.9269	27.9731	28.3629	28.6355	29.1323	28.9386	28.947	28.0668	28.4163	28.6748	28.0319	28.0447	28.6011	-0.556431	0.0797514
MAP1B_HUMAN	sp|P46821|MAP1B_HUMAN;tr|D6RCL2|D6RCL2_HUMAN;tr|D6RGJ3|D6RGJ3_HUMAN;tr|D6RA32|D6RA32_HUMAN	29.0096	28.2992	29.0472	29.3163	28.9298	27.0493	27.2385	27.0564	29.8767	29.5365	29.4073	29.7803	28.9204	28.5636	0.356823	0.531319
ML12A_HUMAN	sp|P19105|ML12A_HUMAN;sp|O14950|ML12B_HUMAN;tr|J3QRS3|J3QRS3_HUMAN;tr|J3KTJ1|J3KTJ1_HUMAN	29.2026	29.1811	29.1077	28.7228	28.7005	28.7964	28.8283	28.6014	27.7135	28.6567	28.4823	28.354	28.983	28.4904	0.492587	0.0222893
EF2_HUMAN	sp|P13639|EF2_HUMAN;tr|K7EJ74|K7EJ74_HUMAN;tr|K7EP67|K7EP67_HUMAN;sp|Q15029|U5S1_HUMAN	28.243	28.3338	28.1085	28.3518	28.5497	28.6625	28.8088	28.7309	28.3477	28.0929	28.3556	28.4157	28.3174	28.4877	-0.170391	0.188141
AKA12_HUMAN	sp|Q02952|AKA12_HUMAN	28.5631	29.0818	28.8234	29.1598	28.6406	28.3827	28.3244	28.3892	28.6835	28.0522	28.7033	28.8686	28.8537	28.4863	0.367448	0.0447016
LDHA_HUMAN	sp|P00338|LDHA_HUMAN;tr|F5GXH2|F5GXH2_HUMAN;tr|F5GYU2|F5GYU2_HUMAN;tr|F5GXY2|F5GXY2_HUMAN;tr|F5GZQ4|F5GZQ4_HUMAN;tr|F5H5J4|F5H5J4_HUMAN;tr|F5H6W8|F5H6W8_HUMAN;tr|F5H8H6|F5H8H6_HUMAN;tr|F5GXC7|F5GXC7_HUMAN;tr|F5GWW2|F5GWW2_HUMAN;tr|F5GXU1|F5GXU1_HUMAN	26.9538	26.9497	27.2235	27.8542	28.7202	29.085	28.8076	28.8706	28.0044	27.6077	28.5071	28.2026	27.5403	28.4407	-0.900426	0.0569506
SCG3_HUMAN	sp|Q8WXD2|SCG3_HUMAN;tr|H0YKC2|H0YKC2_HUMAN	29.4219	26.6427	27.4937	28.569	28.2353	26.3817	25.8714	27.1693	30.5814	30.0799	28.8454	30.0492	28.0725	28.4255	-0.352955	0.694261
TKT_HUMAN	sp|P29401|TKT_HUMAN;tr|A0A0B4J1R6|A0A0B4J1R6_HUMAN;tr|E9PFF2|E9PFF2_HUMAN;tr|F8W888|F8W888_HUMAN;tr|F8WAX4|F8WAX4_HUMAN	27.7016	28.0001	28.0454	28.2602	28.6416	28.5937	28.4922	28.4805	28.2111	28.4908	28.2745	28.3588	28.1298	28.4145	-0.284723	0.144923
PRDX4_HUMAN	sp|Q13162|PRDX4_HUMAN;tr|H7C3T4|H7C3T4_HUMAN;tr|A6NG45|A6NG45_HUMAN;tr|A6NJJ0|A6NJJ0_HUMAN	29.0524	28.4301	28.9347	27.9355	28.8579	29.0142	28.5722	28.7891	28.2641	27.4852	28.2011	28.5324	28.6421	28.4083	0.233769	0.42166
PDIA4_HUMAN	sp|P13667|PDIA4_HUMAN	28.7289	29.37	29.2468	29.3299	28.9417	28.9168	28.5689	28.4383	27.8234	28.3461	28.3697	28.3318	29.1234	28.3993	0.724169	0.00219612
VINC_HUMAN	sp|P18206|VINC_HUMAN;tr|Q5JQ13|Q5JQ13_HUMAN;tr|A0A096LPE1|A0A096LPE1_HUMAN	27.7371	28.216	28.3134	28.3515	28.5268	28.7287	28.5643	28.7289	28.0609	27.7209	28.6005	28.2323	28.2289	28.3766	-0.147702	0.470269
RS27A_HUMAN	sp|P62979|RS27A_HUMAN;tr|J3QS39|J3QS39_HUMAN;tr|J3QTR3|J3QTR3_HUMAN;tr|F5H6Q2|F5H6Q2_HUMAN;sp|P62987|RL40_HUMAN;tr|F5GYU3|F5GYU3_HUMAN;tr|F5H2Z3|F5H2Z3_HUMAN;tr|F5H265|F5H265_HUMAN;tr|B4DV12|B4DV12_HUMAN;tr|F5H388|F5H388_HUMAN;tr|F5H747|F5H747_HUMAN;tr|F5GXK7|F5GXK7_HUMAN;tr|J3QKN0|J3QKN0_HUMAN;tr|Q5PY61|Q5PY61_HUMAN;sp|P0CG47|UBB_HUMAN;tr|Q96C32|Q96C32_HUMAN;sp|P0CG48|UBC_HUMAN;tr|M0R1V7|M0R1V7_…	28.0695	27.6303	27.7532	28.014	28.414	28.4268	28.6175	28.5024	28.0131	27.991	28.4667	28.4478	27.9762	28.3522	-0.376002	0.0543228
G3V1Q7_HUMAN	tr|G3V1Q7|G3V1Q7_HUMAN;sp|Q8TBY8|PMFBP_HUMAN;tr|F5H5J2|F5H5J2_HUMAN;tr|H0YFP6|H0YFP6_HUMAN						29.5367	28.5245		27.8053	27.4294	28.2419		#DIV/0!	28.3076	#DIV/0!	#DIV/0!
REG1A_HUMAN	sp|P05451|REG1A_HUMAN	27.4247	27.0661	29.4738	27.8589	28.6279	29.1008	28.7764	28.9799	27.5344	27.4274	28.5979	27.6944	28.0903	28.3016	-0.211329	0.691956
IGHG1_HUMAN	sp|P01857|IGHG1_HUMAN;tr|A0A0A0MS08|A0A0A0MS08_HUMAN;tr|A0A087X1C7|A0A087X1C7_HUMAN;tr|A0A087X010|A0A087X010_HUMAN;tr|A0A087WV47|A0A087WV47_HUMAN;tr|A0A087X079|A0A087X079_HUMAN;tr|A0A087WYE1|A0A087WYE1_HUMAN;tr|A0A087WYC5|A0A087WYC5_HUMAN;tr|A0A0A0MS07|A0A0A0MS07_HUMAN;sp|P01861|IGHG4_HUMAN	27.5079	27.5799	27.3263	28.0523	27.9299	28.2023	28.4956	28.5246	28.0596	28.5613	28.134	27.8335	27.6792	28.2587	-0.579461	0.00907515
TCPG_HUMAN	sp|P49368|TCPG_HUMAN;tr|B4DUR8|B4DUR8_HUMAN;tr|Q5SZX6|Q5SZX6_HUMAN;tr|Q5SZX9|Q5SZX9_HUMAN;tr|E9PRC8|E9PRC8_HUMAN;tr|E9PM09|E9PM09_HUMAN;tr|Q5SZW8|Q5SZW8_HUMAN	27.9122	27.8122	27.572	27.9613	28.0678	28.1476	28.2137	27.9806	28.0711	28.555	28.4605	28.372	27.8651	28.2572	-0.392094	0.00764267
C1QBP_HUMAN	sp|Q07021|C1QBP_HUMAN;tr|I3L3Q7|I3L3Q7_HUMAN;tr|I3L3B0|I3L3B0_HUMAN	27.9281	27.7091	28.1261	27.6648	27.2037	27.7743	27.7471	27.9222	29.2915	27.9197	28.1264	28.5332	27.7263	28.1878	-0.461423	0.107331
CEL_HUMAN	sp|P19835|CEL_HUMAN;tr|X6R868|X6R868_HUMAN	29.3682	29.8093	30.1954	29.2635	28.5786	27.5287	27.6264	27.7743	28.3696	28.7184	28.0601	29.0138	29.443	28.1559	1.28712	0.00550088
CALU_HUMAN	sp|O43852|CALU_HUMAN;tr|H0Y875|H0Y875_HUMAN	28.6412	28.8491	29.0067	27.9418	28.6442	27.7742	27.6923	27.9867	29.0639	28.1247	28.1312	28.234	28.6166	28.1439	0.472733	0.0894425
7B2_HUMAN	sp|P05408|7B2_HUMAN;tr|H7C4X7|H7C4X7_HUMAN	29.5974	27.3852	29.8025	29.3779	28.078	26.3929	25.9976	25.1498	31.2929	30.1027	28.2038	29.4247	28.8482	28.0806	0.767557	0.459655
ANXA6_HUMAN	sp|P08133|ANXA6_HUMAN;tr|E5RK63|E5RK63_HUMAN;tr|E5RJF5|E5RJF5_HUMAN	27.75	27.9714	27.7394	27.7881	27.5818	27.5805	27.8959	27.9241	28.3079	28.6821	27.7789	28.0855	27.7661	28.0364	-0.270261	0.111208
SCG2_HUMAN	sp|P13521|SCG2_HUMAN;tr|C9JQI2|C9JQI2_HUMAN;tr|C9JDT0|C9JDT0_HUMAN	29.1688	27.5717	29.0514	28.9209	28.7079	25.9956	25.1222	24.247	31.1938	30.1586	29.0139	30.4508	28.6842	28.026	0.65818	0.572341
A1AT_HUMAN	sp|P01009|A1AT_HUMAN;tr|G3V2B9|G3V2B9_HUMAN;tr|G3V544|G3V544_HUMAN;tr|G3V5R8|G3V5R8_HUMAN;tr|G3V387|G3V387_HUMAN;tr|A0A0B4J278|A0A0B4J278_HUMAN	28.2579	28.1306	27.8471	28.5272	27.9205	27.5606	27.7071	27.6612	28.1864	28.8616	28.3115	27.8836	28.1366	28.0246	0.112081	0.610183
IF4A1_HUMAN	sp|P60842|IF4A1_HUMAN;tr|J3KT12|J3KT12_HUMAN;tr|J3QL43|J3QL43_HUMAN;tr|J3QS69|J3QS69_HUMAN;tr|J3QR64|J3QR64_HUMAN;tr|J3KTB5|J3KTB5_HUMAN;tr|J3QLN6|J3QLN6_HUMAN;tr|J3KS25|J3KS25_HUMAN;tr|J3QKZ9|J3QKZ9_HUMAN;tr|J3KSZ0|J3KSZ0_HUMAN;tr|J3KT04|J3KT04_HUMAN;tr|J3KS93|J3KS93_HUMAN;tr|J3QQP0|J3QQP0_HUMAN;tr|J3KSN7|J3KSN7_HUMAN;tr|J3KTN0|J3KTN0_HUMAN;tr|J3QL52|J3QL52_HUMAN	27.7374	27.4239	27.5477	27.6731	28.1605	28.2887	28.4461	28.2546	27.9392	27.205	27.9975	27.9785	27.7085	28.0157	-0.307105	0.151148
XRCC5_HUMAN	sp|P13010|XRCC5_HUMAN;tr|C9JZ81|C9JZ81_HUMAN;tr|H7C0H9|H7C0H9_HUMAN	25.205	26.6819	26.3342	26.386	27.3848	27.8398	28.0448	27.5879	28.3659	27.7069	28.0365	28.0369	26.3984	27.9455	-1.54716	0.00978991
NACP1_HUMAN	tr|F8VZJ2|F8VZJ2_HUMAN;tr|H0YHX9|H0YHX9_HUMAN;sp|Q13765|NACA_HUMAN;sp|E9PAV3|NACAM_HUMAN;tr|F8W0W4|F8W0W4_HUMAN;tr|F8W1N5|F8W1N5_HUMAN;tr|F8VNW4|F8VNW4_HUMAN;tr|F8VZ58|F8VZ58_HUMAN;sp|Q9BZK3|NACP1_HUMAN	27.8409	27.9221	28.2399	28.3906	28.0859	28.2481	28.1417	28.2486	27.2739	27.5416	28.3173	27.8449	28.0959	27.9452	0.150709	0.430799
1433B_HUMAN	sp|P31946|1433B_HUMAN;tr|Q4VY20|Q4VY20_HUMAN;tr|Q4VY19|Q4VY19_HUMAN	28.1242	28.3307	28.1574	27.5275	28.098	28.1677	27.9567	28.1034	28.716	27.2889	27.3951	27.7926	28.0475	27.9172	0.130337	0.58165
K7ELL7_HUMAN	tr|K7ELL7|K7ELL7_HUMAN;sp|P14314|GLU2B_HUMAN;tr|A0A0C4DGP4|A0A0C4DGP4_HUMAN;tr|K7EKX1|K7EKX1_HUMAN;tr|K7EJ70|K7EJ70_HUMAN;tr|K7EPW7|K7EPW7_HUMAN	28.328	28.5439	28.571	28.1586	27.752	27.477	27.1728	27.2695	29.2095	27.7432	27.7432	28.7677	28.2707	27.9119	0.358841	0.305815
PDIA6_HUMAN	sp|Q15084|PDIA6_HUMAN	27.8946	27.9347	27.7731	27.5006	27.9291	28.0089	27.8715	28.0879	27.455	27.8061	28.11	28.0139	27.8064	27.9076	-0.101206	0.414635
YBOX3_HUMAN	sp|P16989|YBOX3_HUMAN;tr|H0YG22|H0YG22_HUMAN	29.3681	29.2296	29.0748	28.5771	28.5359	28.444	28.2471	28.1149	27.9776	26.8137	27.6785	27.9321	28.9571	27.8868	1.07028	0.00227823
H0YIV4_HUMAN	tr|H0YIV4|H0YIV4_HUMAN;sp|P55209|NP1L1_HUMAN;tr|B7Z9C2|B7Z9C2_HUMAN;tr|F8W0J6|F8W0J6_HUMAN;tr|F5H4R6|F5H4R6_HUMAN;tr|F8VY35|F8VY35_HUMAN;tr|F8VV59|F8VV59_HUMAN;tr|F8W543|F8W543_HUMAN;tr|H0YHC3|H0YHC3_HUMAN;tr|F8W020|F8W020_HUMAN;tr|F8W118|F8W118_HUMAN;tr|F8VUX1|F8VUX1_HUMAN;tr|H0YH88|H0YH88_HUMAN;tr|F8VXI6|F8VXI6_HUMAN;tr|F8VRJ2|F8VRJ2_HUMAN;tr|F8VVB5|F8VVB5_HUMAN;tr|B7Z4K9|B7Z4K9_HUMAN	29.2481	28.1072	28.4505	27.9381	28.2566	28.3602	28.3705	28.0272	27.2069	27.2757	28.212	27.5524	28.4001	27.8579	0.542251	0.102597
GSTA2_HUMAN	sp|P09210|GSTA2_HUMAN;sp|P08263|GSTA1_HUMAN;tr|A0A087WXM2|A0A087WXM2_HUMAN;sp|Q16772|GSTA3_HUMAN;tr|Q5JW85|Q5JW85_HUMAN;tr|Q5JW84|Q5JW84_HUMAN;tr|A0A087WYQ6|A0A087WYQ6_HUMAN;sp|Q7RTV2|GSTA5_HUMAN	26.9528	26.9688	26.096	25.7289	28.4169	29.1394	28.915	28.7339	27.3176	26.5364	28.1509	26.1706	26.8327	27.852	-1.01929	0.147458
ALDOA_HUMAN	sp|P04075|ALDOA_HUMAN;tr|J3KPS3|J3KPS3_HUMAN;tr|H3BQN4|H3BQN4_HUMAN;tr|H3BUH7|H3BUH7_HUMAN;tr|H3BR04|H3BR04_HUMAN;tr|H3BPS8|H3BPS8_HUMAN;tr|H3BMQ8|H3BMQ8_HUMAN;tr|H3BU78|H3BU78_HUMAN;tr|H3BR68|H3BR68_HUMAN	27.2487	27.8942	27.6141	27.9704	27.6689	27.4034	27.499	27.5506	27.9947	28.8141	27.5002	27.8631	27.6793	27.8036	-0.124329	0.594532
H4_HUMAN	sp|P62805|H4_HUMAN	27.9644	27.8582	27.6497	27.7064	27.352	27.5967	27.7188	27.6405	27.3575	28.0537	28.1787	27.9698	27.7061	27.788	-0.0818288	0.601105
TERA_HUMAN	sp|P55072|TERA_HUMAN;tr|C9JUP7|C9JUP7_HUMAN;tr|C9IZA5|C9IZA5_HUMAN	28.2191	27.5508	27.7643	27.6631	27.655	27.3728	27.1046	27.6823	28.0801	28.5942	28.1491	27.5207	27.7704	27.7863	-0.0158268	0.945889
A0A087X054_HUMAN	tr|A0A087X054|A0A087X054_HUMAN;sp|Q9Y4L1|HYOU1_HUMAN;tr|E9PJ21|E9PJ21_HUMAN;tr|A0A087WWI4|A0A087WWI4_HUMAN;tr|K7EQK2|K7EQK2_HUMAN;tr|Q9BST8|Q9BST8_HUMAN;tr|J3QQH7|J3QQH7_HUMAN;tr|J3QLE9|J3QLE9_HUMAN;tr|J3QL06|J3QL06_HUMAN;tr|J3KTF1|J3KTF1_HUMAN;sp|Q9BXT5|TEX15_HUMAN;tr|D3DSV6|D3DSV6_HUMAN	28.1915	27.8502	27.9293	27.3947	27.5199	27.4454	27.1209	27.4845	27.6927	28.7472	27.9381	28.0352	27.7771	27.7806	-0.00347057	0.989007
HNRPU_HUMAN	sp|Q00839|HNRPU_HUMAN;tr|Q5RI18|Q5RI18_HUMAN	27.7723	28.026	28.2703	28.468	28.2399	27.7048	27.7993	27.8719	27.5834	27.7223	28.0943	27.6696	28.1553	27.7779	0.377334	0.029525
SEGN_HUMAN	sp|O76038|SEGN_HUMAN;tr|Q96P10|Q96P10_HUMAN	28.2974	27.5309	27.7615	27.8506	27.1613	27.4164	27.3041	27.9331	28.9023	27.4973	27.2982	27.9547	27.7203	27.758	-0.0376898	0.898007
CEL3A_HUMAN	sp|P09093|CEL3A_HUMAN;tr|B1AQ52|B1AQ52_HUMAN;sp|P08861|CEL3B_HUMAN;tr|A0A0A0MSA6|A0A0A0MSA6_HUMAN	27.9461	27.3529	27.9809	27.307	27.7747	27.7794	27.7917	27.7536	27.3519	27.1214	28.5504	27.877	27.6723	27.7465	-0.0741363	0.746315
YBOX1_HUMAN	sp|P67809|YBOX1_HUMAN;tr|A0A087X1S2|A0A087X1S2_HUMAN;tr|H0Y449|H0Y449_HUMAN;tr|C9J5V9|C9J5V9_HUMAN;sp|Q9Y2T7|YBOX2_HUMAN	28.7296	28.6711	28.4388	28.3664	28.1905	28.114	28.1051	28.1768	27.6158	26.5467	27.6316	27.8455	28.4793	27.7194	0.759931	0.0116603
PEBP1_HUMAN	sp|P30086|PEBP1_HUMAN	28.9587	27.8193	28.8646	28.1248	27.5794	26.8367	26.8467	27.098	28.7054	28.8241	27.1485	28.1892	28.2694	27.6641	0.605283	0.191908
FLNC_HUMAN	sp|Q14315|FLNC_HUMAN	25.7241	26.856	26.8664	27.4312	27.8066	28.0611	27.914	27.999	26.9873	26.6299	27.985	27.6447	26.9369	27.603	-0.666136	0.151173
CLH1_HUMAN	sp|Q00610|CLH1_HUMAN;tr|A0A087WVQ6|A0A087WVQ6_HUMAN;tr|J3KS13|J3KS13_HUMAN;tr|K7EJJ5|K7EJJ5_HUMAN;tr|A0A087WX41|A0A087WX41_HUMAN;sp|P53675|CLH2_HUMAN;tr|J3KRF5|J3KRF5_HUMAN	26.8938	26.8866	26.5504	27.0336	27.8879	28.1672	28.3894	28.3453	27.025	26.3992	27.6594	27.2202	27.0504	27.6008	-0.550359	0.160244
H7BYY1_HUMAN	tr|H7BYY1|H7BYY1_HUMAN;tr|F5H7S3|F5H7S3_HUMAN;tr|B7Z596|B7Z596_HUMAN;tr|H0YK48|H0YK48_HUMAN;tr|H0YL42|H0YL42_HUMAN;tr|H0YN06|H0YN06_HUMAN	27.9334	28.1229	27.885	27.4712	26.6566	25.9866	26.9006	26.805	29.5002	27.9691	27.2812	28.7247	27.6138	27.5953	0.0184868	0.972835
A0A0A0MS51_HUMAN	tr|A0A0A0MS51|A0A0A0MS51_HUMAN;tr|A0A0A0MT01|A0A0A0MT01_HUMAN;sp|P06396|GELS_HUMAN;tr|Q5T0H8|Q5T0H8_HUMAN;tr|Q5T0I1|Q5T0I1_HUMAN	27.7089	27.7349	28.182	27.7425	27.2244	27.3281	27.3427	27.2266	28.1892	27.9525	27.1828	27.8174	27.7185	27.577	0.141508	0.525138
TBB2A_HUMAN	sp|Q13885|TBB2A_HUMAN	27.5836	27.5798		27.4741	26.8631		27.2604	27.341		27.8875	27.3973	27.8183	27.3752	27.5409	-0.165708	0.47213
VGF_HUMAN	sp|O15240|VGF_HUMAN;tr|Q05BJ3|Q05BJ3_HUMAN	26.5901	25.9082	27.122	25.5702	27.4265	24.8335	26.2493	24.8635	30.1919	29.3527	28.3631	28.8374	26.5234	27.5274	-1.00399	0.29708
XRCC6_HUMAN	sp|P12956|XRCC6_HUMAN;tr|B1AHC9|B1AHC9_HUMAN	25.2394	26.083	26.7336	26.9412	27.4992	27.6651	27.7258	27.548	27.0998	27.7549	27.4406	27.405	26.4993	27.5199	-1.02058	0.0566591
PLEC_HUMAN	sp|Q15149|PLEC_HUMAN;tr|H0YDN1|H0YDN1_HUMAN;tr|E9PMV1|E9PMV1_HUMAN	27.9074	29.2309	28.7559	29.0804	28.4828	28.1554	27.9536	27.6747	26.8927	27.0679	27.3336	27.348	28.6915	27.4894	1.20206	0.00340004
V9HW75_HUMAN	tr|V9HW75|V9HW75_HUMAN;tr|A0A087WSV8|A0A087WSV8_HUMAN;sp|P80303|NUCB2_HUMAN;tr|E9PKG6|E9PKG6_HUMAN;tr|Q2L696|Q2L696_HUMAN;tr|E9PLR0|E9PLR0_HUMAN;tr|E9PLE9|E9PLE9_HUMAN;tr|H0YEG8|H0YEG8_HUMAN;tr|E9PM22|E9PM22_HUMAN;tr|E9PJP3|E9PJP3_HUMAN;tr|H0YD18|H0YD18_HUMAN	28.092	27.1741	27.9939	27.1491	27.3712	26.3599	26.4769	26.8297	28.55	28.6239	27.4233	28.1107	27.5561	27.482	0.0740189	0.862729
LDHB_HUMAN	sp|P07195|LDHB_HUMAN;tr|F5H793|F5H793_HUMAN;tr|C9J7H8|C9J7H8_HUMAN;tr|A8MW50|A8MW50_HUMAN	27.4734	27.5625	27.3349	27.5041	27.7234	27.6488	27.6495	27.5604	27.1526	27.3909	27.2566	27.7093	27.5196	27.4812	0.0384873	0.71751
HCDH_HUMAN	sp|Q16836|HCDH_HUMAN;tr|E9PF18|E9PF18_HUMAN;tr|A0A0A0MSE2|A0A0A0MSE2_HUMAN	27.9721	25.5666	26.7691	27.219	27.2147		25.6377		28.1579	28.1545	27.0669	28.3074	26.9483	27.4649	-0.516576	0.447024
RBM3_HUMAN	sp|P98179|RBM3_HUMAN	27.907		27.3931	26.9733	27.572	27.7013	27.9051	27.8755	27.2343	26.8576	27.3748	27.2856	27.4613	27.4621	-0.000706332	0.997766
PCSK1_HUMAN	sp|Q9UHG2|PCSK1_HUMAN;sp|Q9NPY3|C1QR1_HUMAN	28.3132	27.1363	27.4567	28.354	26.9727	24.8494		24.9993	30.3925	28.8132	27.4595	27.9378	27.6466	27.4086	0.237961	0.806924
ANXA1_HUMAN	sp|P04083|ANXA1_HUMAN;tr|Q5T3N1|Q5T3N1_HUMAN;tr|Q5T3N0|Q5T3N0_HUMAN	26.8567	27.9372	27.3173	27.5957	27.5475	27.7783	27.6518	27.8577	26.4986	27.36	27.436	26.9072	27.4509	27.3557	0.0952168	0.720158
HDGF_HUMAN	sp|P51858|HDGF_HUMAN	26.4941	27.1997	27.4736	27.8522	27.5351	27.3171	27.2312	27.2905	27.6219	27.6527	27.0041	27.2776	27.3109	27.3422	-0.0312552	0.903168
MTAP2_HUMAN	sp|P11137|MTAP2_HUMAN;tr|E7EV03|E7EV03_HUMAN;tr|A8MZ31|A8MZ31_HUMAN;tr|H7BZB9|H7BZB9_HUMAN	27.014	25.1949	27.382	27.2413	26.2971		22.9374		29.1425	28.668	26.6854	29.0752	26.6259	27.3017	-0.67584	0.611365
THIO_HUMAN	sp|P10599|THIO_HUMAN	27.3907	27.17	27.1912	26.9766	27.1246	27.4278	27.3411	27.4817	27.3301	26.8208	27.3225	27.1665	27.1706	27.2701	-0.0994716	0.373919
AL1A1_HUMAN	sp|P00352|AL1A1_HUMAN;tr|Q5SYQ7|Q5SYQ7_HUMAN;tr|Q5SYQ9|Q5SYQ9_HUMAN;tr|Q5SYQ8|Q5SYQ8_HUMAN;tr|F8VP50|F8VP50_HUMAN;tr|H0Y2X5|H0Y2X5_HUMAN;tr|H0YMG7|H0YMG7_HUMAN;sp|P47895|AL1A3_HUMAN;sp|P30837|AL1B1_HUMAN;sp|O94788|AL1A2_HUMAN	27.417	27.0191	26.9334	26.4883	26.5323	26.9095	27.2038	27.0175	27.1504	28.2189	27.083	27.2599	26.878	27.2633	-0.385285	0.138047
I3L397_HUMAN	tr|I3L397|I3L397_HUMAN;sp|P63241|IF5A1_HUMAN;tr|I3L504|I3L504_HUMAN;tr|F8WCJ1|F8WCJ1_HUMAN;tr|C9J7B5|C9J7B5_HUMAN;tr|C9J4W5|C9J4W5_HUMAN;sp|Q9GZV4|IF5A2_HUMAN;sp|Q6IS14|IF5AL_HUMAN	27.7352	26.7456	27.0905	26.7831	26.9407	27.4575	27.3223	27.4885	27.2773	26.9721	27.232	27.0708	27.059	27.2601	-0.201031	0.34411
RANG_HUMAN	sp|P43487|RANG_HUMAN;tr|C9JJ34|C9JJ34_HUMAN;tr|F6WQW2|F6WQW2_HUMAN;tr|C9JXG8|C9JXG8_HUMAN;tr|C9JDM3|C9JDM3_HUMAN;tr|C9JGV6|C9JGV6_HUMAN;tr|C9JIC6|C9JIC6_HUMAN	27.1745	26.8917	27.3914	27.4208	27.6015	27.4418	27.6172	27.5152	26.9651	26.4295	27.7471	27.1009	27.296	27.2595	0.0364238	0.867066
NENF_HUMAN	sp|Q9UMX5|NENF_HUMAN	28.0392	26.1419	27.8266	26.9661	26.889	25.9124	25.4152	24.8641	29.2504	28.4398	27.4776	29.2448	27.1726	27.2292	-0.0565966	0.943503
PGK1_HUMAN	sp|P00558|PGK1_HUMAN;sp|P07205|PGK2_HUMAN	27.0332	26.4831	26.8131	26.9449	26.8176	26.9473	27.0001	27.2113	27.7956	27.403	26.9069	27.3103	26.8184	27.2249	-0.40655	0.0227764
RCN1_HUMAN	sp|Q15293|RCN1_HUMAN;tr|E9PP27|E9PP27_HUMAN	26.0813	26.7733	26.9183	26.5207	27.0372	26.7837	26.6637	26.849	27.5355	28.2912	27.2622	27.0564	26.6662	27.206	-0.539786	0.075869
EF1B_HUMAN	sp|P24534|EF1B_HUMAN;tr|F8WF65|F8WF65_HUMAN;tr|F2Z2G2|F2Z2G2_HUMAN;tr|C9JZW3|C9JZW3_HUMAN	28.8248	27.3756	28.5244	28.0815	27.1566	26.9193	26.6074	26.1699	28.571	27.4338	26.6919	28.0184	27.9926	27.2017	0.790917	0.113853
SFPQ_HUMAN	sp|P23246|SFPQ_HUMAN;tr|H0Y9K7|H0Y9K7_HUMAN	26.5652	26.4682	26.8066	26.6227	27.0819	27.1222	27.4178	27.4918	26.1476	27.949	27.468	26.6975	26.7089	27.1849	-0.475916	0.0914921
1433G_HUMAN	sp|P61981|1433G_HUMAN	27.2493	27.2504	27.3678	27.0555	26.9965	26.9874	26.979	27.2233	27.0305	27.944	27.0054	27.0032	27.1839	27.1676	0.0163178	0.915789
K7ENX8_HUMAN	tr|K7ENX8|K7ENX8_HUMAN;tr|K7ELV6|K7ELV6_HUMAN;tr|K7EJV5|K7EJV5_HUMAN;tr|K7ELT6|K7ELT6_HUMAN;tr|K7EJV1|K7EJV1_HUMAN;tr|K7EMY9|K7EMY9_HUMAN;tr|K7EPM4|K7EPM4_HUMAN;sp|Q14011|CIRBP_HUMAN;tr|K7ER40|K7ER40_HUMAN;tr|K7EQR7|K7EQR7_HUMAN;tr|D6W5Y5|D6W5Y5_HUMAN;tr|K7EQX4|K7EQX4_HUMAN;tr|K7ENN6|K7ENN6_HUMAN;tr|K7EIF7|K7EIF7_HUMAN;tr|K7EQL0|K7EQL0_HUMAN	27.5368	26.457	27.0995	26.7557	26.7925	25.5251		25.4599	27.9364	27.9244	27.891	28.237	26.9283	27.1623	-0.233987	0.690896
A0A0A0MSI0_HUMAN	tr|A0A0A0MSI0|A0A0A0MSI0_HUMAN;sp|Q06830|PRDX1_HUMAN;tr|A0A0A0MRQ5|A0A0A0MRQ5_HUMAN	28.4038	27.7172	27.1789	27.6958	26.9494	27.423	27.3894	27.2916	26.8276	27.165	26.9367	26.9861	27.589	27.1456	0.443393	0.15767
LMNB1_HUMAN	sp|P20700|LMNB1_HUMAN;tr|E9PBF6|E9PBF6_HUMAN	27.4104	27.6048	27.6233	27.6402	27.3378	27.4701	27.2609	27.1233	26.4723	27.5756	27.1934	26.7804	27.5233	27.1251	0.398168	0.0361086
CO3_HUMAN	sp|P01024|CO3_HUMAN;tr|M0QXZ3|M0QXZ3_HUMAN;tr|M0R0Q9|M0R0Q9_HUMAN;tr|M0QYC8|M0QYC8_HUMAN	26.8874	26.6255	26.3607	26.0523	26.9331	27.6402	27.742	27.6575	26.2196	27.1367	26.8478	26.6216	26.5718	27.1236	-0.551822	0.0748547
FINC_HUMAN	sp|P02751|FINC_HUMAN;tr|H0Y7Z1|H0Y7Z1_HUMAN;tr|H0Y4K8|H0Y4K8_HUMAN	26.7056	27.5133	26.9514	27.5433	27.6469	27.5042	27.1694	27.3426	26.6323	27.5115	27.0549	26.6154	27.2721	27.1186	0.153502	0.530881
MAP4_HUMAN	sp|P27816|MAP4_HUMAN;tr|E7EVA0|E7EVA0_HUMAN;tr|H7C456|H7C456_HUMAN;tr|H0Y2V1|H0Y2V1_HUMAN;tr|H7C4C5|H7C4C5_HUMAN;tr|B5MEG9|B5MEG9_HUMAN;tr|F8W9U4|F8W9U4_HUMAN	27.6326	27.6351	27.3545	27.3797	26.9107	26.0541	26.1079	26.0602	28.4955	27.7061	27.6567	27.6756	27.3825	27.108	0.274509	0.517438
E7EQR4_HUMAN	tr|E7EQR4|E7EQR4_HUMAN;sp|P15311|EZRI_HUMAN	26.9394	27.5407	27.4248	27.5686	27.1005	27.3609	27.1637	27.1381	26.6079	27.2896	27.1508	26.9535	27.3148	27.0949	0.219873	0.198606
CH60_HUMAN	sp|P10809|CH60_HUMAN;tr|E7ESH4|E7ESH4_HUMAN;tr|E7EXB4|E7EXB4_HUMAN;tr|C9JL25|C9JL25_HUMAN;tr|C9JL19|C9JL19_HUMAN;tr|C9JCQ4|C9JCQ4_HUMAN;tr|C9J0S9|C9J0S9_HUMAN	27.6058	27.0969	27.0711	26.8006	26.9136	26.8303	26.9208	26.7114	26.5772	28.286	27.5347	26.7841	27.0976	27.0921	0.0055395	0.983967
K7EJ78_HUMAN	tr|K7EJ78|K7EJ78_HUMAN;tr|K7EQJ5|K7EQJ5_HUMAN;sp|P62841|RS15_HUMAN;tr|K7ELC2|K7ELC2_HUMAN;tr|S4R456|S4R456_HUMAN;tr|K7EM56|K7EM56_HUMAN;tr|A0A0B4J2B4|A0A0B4J2B4_HUMAN;tr|S4R417|S4R417_HUMAN		25.041	25.2784	24.9955	26.7464	27.3555	27.4866			26.1268	27.6123	26.7987	25.5153	27.076	-1.56068	0.0231016
A6XMV8_HUMAN	tr|A6XMV8|A6XMV8_HUMAN;tr|A0A096LNX4|A0A096LNX4_HUMAN;sp|P07478|TRY2_HUMAN;tr|A6XMV9|A6XMV9_HUMAN;tr|A0A096LP77|A0A096LP77_HUMAN	28.8166	27.7743	28.0799	27.7031	28.1352				27.0589				28.1018	27.0589	1.04292	#DIV/0!
MDHM_HUMAN	sp|P40926|MDHM_HUMAN;tr|G3XAL0|G3XAL0_HUMAN	26.1584	26.572	26.5138	25.8552	27.1115	27.2828	27.8137	26.3297	26.5779	26.5493	27.2294	27.6274	26.4422	27.0586	-0.616403	0.0707154
A0A087WX88_HUMAN	tr|A0A087WX88|A0A087WX88_HUMAN;tr|A0A075B781|A0A075B781_HUMAN;sp|P54317|LIPR2_HUMAN	25.3219	26.3768	26.8947		24.6802					27.0534			25.8184	27.0534	-1.23504	#DIV/0!
TFG_HUMAN	sp|Q92734|TFG_HUMAN;tr|Q05BK6|Q05BK6_HUMAN;tr|C9JJP5|C9JJP5_HUMAN;tr|C9JUE0|C9JUE0_HUMAN;tr|C9JTY3|C9JTY3_HUMAN	26.6129	25.1563	25.14	25.7308	27.2155	27.6866	27.789	27.6934	26.2583	26.2642	26.926	26.6216	25.9711	27.0342	-1.06305	0.0642833
SMS_HUMAN	sp|P61278|SMS_HUMAN	27.548		25.255	27.8566	27.252	25.5232	24.706	25.4822	29.6504	29.9917	26.299	27.5733	26.9779	27.0323	-0.054344	0.957354
A0A0A0MRA8_HUMAN	tr|A0A0A0MRA8|A0A0A0MRA8_HUMAN;sp|Q9Y2J2|E41L3_HUMAN;tr|B2RB02|B2RB02_HUMAN;tr|J3QS83|J3QS83_HUMAN;tr|J3KS70|J3KS70_HUMAN;tr|J3QKY2|J3QKY2_HUMAN;tr|J3KRD1|J3KRD1_HUMAN;tr|J3QKK4|J3QKK4_HUMAN;tr|J3QR33|J3QR33_HUMAN;tr|J3KT37|J3KT37_HUMAN;tr|J3QS55|J3QS55_HUMAN;tr|J3QRQ6|J3QRQ6_HUMAN;tr|J3QLU5|J3QLU5_HUMAN	27.2061	27.0847	27.475	27.6384	27.1532	25.3749	24.9889	24.9094	28.5386	28.5254	28.1037	28.6683	27.3115	27.0156	0.295845	0.684018
NUCB1_HUMAN	sp|Q02818|NUCB1_HUMAN;tr|H7BZI1|H7BZI1_HUMAN;tr|C9JKZ2|C9JKZ2_HUMAN;tr|C9JBD3|C9JBD3_HUMAN;tr|C9J3C1|C9J3C1_HUMAN	27.4761	26.2567	27.0491	26.7958	26.6005	25.8629	25.2958	26.0686	29.1657	27.9757	26.5702	28.0427	26.8356	26.9974	-0.161767	0.784944
J3QL05_HUMAN	tr|J3QL05|J3QL05_HUMAN;tr|J3KP15|J3KP15_HUMAN;sp|Q01130|SRSF2_HUMAN;sp|Q9BRL6|SRSF8_HUMAN	26.729	27.4207	27.4885	27.6667	26.9786	26.8701	26.6509	26.8877	26.7618	27.252	27.3359	27.1831	27.2567	26.9916	0.265044	0.230064
PGAM1_HUMAN	sp|P18669|PGAM1_HUMAN;sp|P15259|PGAM2_HUMAN;sp|Q8N0Y7|PGAM4_HUMAN	25.9436	27.3016	26.5256	27.1472	27.2279	27.2233	26.9914	27.3393	26.4516	27.0877	26.8785	26.9456	26.8292	26.9882	-0.159031	0.595759
CDV3_HUMAN	sp|Q9UKY7|CDV3_HUMAN;tr|H0Y8K3|H0Y8K3_HUMAN;tr|D6R9V8|D6R9V8_HUMAN;tr|D6RFH2|D6RFH2_HUMAN;tr|D6RAV0|D6RAV0_HUMAN;tr|D6RDN0|D6RDN0_HUMAN	27.152	27.636	27.4316	26.8935	27.6077	27.3991	27.0316	27.1196	26.6214	27.1752	26.7209	26.8134	27.3442	26.983	0.36113	0.0747318
RL4_HUMAN	sp|P36578|RL4_HUMAN;tr|H3BM89|H3BM89_HUMAN;tr|H3BU31|H3BU31_HUMAN;tr|H3BTP7|H3BTP7_HUMAN	26.2443	27.034	27.2546	27.0141	26.9812	26.8911	26.9282	26.892	27.1416	26.8902	27.2627	26.7969	26.9056	26.9718	-0.0661574	0.732679
RS3_HUMAN	sp|P23396|RS3_HUMAN;tr|E9PPU1|E9PPU1_HUMAN;tr|H0YEU2|H0YEU2_HUMAN;tr|E9PL09|E9PL09_HUMAN;tr|E9PSF4|E9PSF4_HUMAN;tr|F2Z2S8|F2Z2S8_HUMAN;tr|H0YF32|H0YF32_HUMAN;tr|H0YCJ7|H0YCJ7_HUMAN;tr|E9PQ96|E9PQ96_HUMAN;tr|E9PJH4|E9PJH4_HUMAN;tr|E9PK82|E9PK82_HUMAN;tr|H0YES8|H0YES8_HUMAN;tr|E9PQX2|E9PQX2_HUMAN	26.8365	27.0671	26.7261	26.7674	26.8413	27.0593	27.2118	26.9461	26.7227	27.0507	26.9876	26.7496	26.8477	26.9611	-0.113428	0.229169
HSP71_HUMAN	sp|P08107|HSP71_HUMAN;tr|V9GZ37|V9GZ37_HUMAN	27.4213	27.2337	27.4115	27.2078	27.0189	26.363	26.2026	26.3162	27.8621	28.1147	26.6818	27.0945	27.2587	26.9479	0.310801	0.338093
C9J9K3_HUMAN	tr|C9J9K3|C9J9K3_HUMAN;sp|P08865|RSSA_HUMAN;tr|A0A0C4DG17|A0A0C4DG17_HUMAN;tr|A6NE09|A6NE09_HUMAN;tr|C9JQR9|C9JQR9_HUMAN	28.0833	27.2366	27.7336	27.4287	26.9439	27.0472	27.0688	26.9282	27.0743	26.6081	26.8959	26.9404	27.4852	26.9375	0.547677	0.0473543
PHS_HUMAN	sp|P61457|PHS_HUMAN		23.3632	23.6999	23.8166	28.5565	28.3385	28.2277	28.3884	26.58	25.3447	25.646	25.9889	24.859	26.9306	-2.07155	0.195468
MCFD2_HUMAN	sp|Q8NI22|MCFD2_HUMAN;tr|H7BZ18|H7BZ18_HUMAN	29.2834	28.0976	29.2387	28.3043	28.2428	24.876	25.2985	24.623	29.2531	26.7175	28.4122	29.2706	28.6333	26.9216	1.71178	0.0733018
HSPB1_HUMAN	sp|P04792|HSPB1_HUMAN;tr|F8WE04|F8WE04_HUMAN;tr|C9J3N8|C9J3N8_HUMAN	27.7877	27.3154	26.939	26.8105	26.8451	26.8722	26.9828	26.9322	26.4281	27.8323	26.7698	26.6081	27.1395	26.9179	0.221601	0.399414
PDIA2_HUMAN	sp|Q13087|PDIA2_HUMAN;tr|H0Y4J5|H0Y4J5_HUMAN;tr|Q4TT65|Q4TT65_HUMAN	29.4256	26.9793	28.8641	27.8751	27.4549	26.5621	26.427	26.2635	27.0219	27.9349	26.6755	27.4098	28.1198	26.8993	1.22057	0.0516988
UCHL1_HUMAN	sp|P09936|UCHL1_HUMAN;tr|D6RE83|D6RE83_HUMAN;tr|D6R956|D6R956_HUMAN;tr|D6R974|D6R974_HUMAN;tr|D6RF53|D6RF53_HUMAN	27.2184	25.7894	26.4186	26.3377	25.7555	25.6761	26.5121	26.3767	28.3649	27.2288	27.2505	26.6429	26.3039	26.8646	-0.560661	0.209258
SH3L3_HUMAN	sp|Q9H299|SH3L3_HUMAN;tr|A0A087WV23|A0A087WV23_HUMAN;tr|Q5T123|Q5T123_HUMAN	26.4409	25.6846	27.0221						27.6558	27.041		25.8768	26.3825	26.8579	-0.475355	0.508092
PPIB_HUMAN	sp|P23284|PPIB_HUMAN	27.7194	27.8252	27.7901	27.6857	27.1782	26.6804	26.4365	26.2379	27.2591	27.6369	26.6795	27.0284	27.6397	26.8512	0.788467	0.00517584
B8ZZQ6_HUMAN	tr|B8ZZQ6|B8ZZQ6_HUMAN;sp|P06454|PTMA_HUMAN	26.4716		26.7288		26.4567	25.979	27.1209		27.3082	26.6374		27.1497	26.5524	26.839	-0.286622	0.317746
CATA_HUMAN	sp|P04040|CATA_HUMAN		24.0901		24.5819	22.8315					26.8303			23.8345	26.8303	-2.99578	#DIV/0!
PSPC1_HUMAN	sp|Q8WXF1|PSPC1_HUMAN;tr|X6RDA4|X6RDA4_HUMAN	25.4454		25.9382		26.1843	26.8291							25.856	26.8291	-0.973092	#DIV/0!
D6RAF8_HUMAN	tr|D6RAF8|D6RAF8_HUMAN;tr|H0Y8G5|H0Y8G5_HUMAN;sp|Q14103|HNRPD_HUMAN;tr|H0YA96|H0YA96_HUMAN;tr|D6RF44|D6RF44_HUMAN;tr|D6RD83|D6RD83_HUMAN;tr|D6RBQ9|D6RBQ9_HUMAN	26.6935	26.6846	26.8327	26.6736	26.524	25.6913	26.0803		27.6507	27.5478	26.9497	27.0403	26.6817	26.8267	-0.145001	0.673785
F8VXJ7_HUMAN	tr|F8VXJ7|F8VXJ7_HUMAN;sp|Q9Y2B0|CNPY2_HUMAN;tr|F8W031|F8W031_HUMAN;tr|F8W1K5|F8W1K5_HUMAN;tr|H0YIH9|H0YIH9_HUMAN;tr|F8W1U5|F8W1U5_HUMAN;tr|F8VP03|F8VP03_HUMAN;tr|H0YI18|H0YI18_HUMAN	27.6834	26.1987	27.8858	26.8655	26.4442	25.9145	25.5186	25.8208	28.7172	27.3598	26.5119	27.9228	27.0155	26.8236	0.191874	0.74095
RL5_HUMAN	sp|P46777|RL5_HUMAN;tr|Q5T7N0|Q5T7N0_HUMAN	25.594	26.8956	27.0296	27.6064	27.3329	26.9207	27.044	27.2339	26.3146	26.8595	27.0609	26.3121	26.8917	26.8208	0.0708927	0.856576
NEC1_HUMAN	sp|P29120|NEC1_HUMAN;tr|D6RJA3|D6RJA3_HUMAN	26.9695	23.4296	24.6146	24.989	24.9684		23.6918		28.7959	28.3924	25.8755	27.3139	24.9942	26.8139	-1.8197	0.141548
S10A9_HUMAN	sp|P06702|S10A9_HUMAN	27.3764	26.7579	26.8054	26.3203	26.0572	26.5346	26.7423	26.8248	26.5082	26.9718	27.1172	26.6898	26.6634	26.7698	-0.106396	0.677156
SRSF6_HUMAN	sp|Q13247|SRSF6_HUMAN	26.1954	26.9382	27.1756	26.8255	26.6819	26.668	25.7991	26.6421	26.9337	27.3202	26.8896	27.0944	26.7633	26.7639	-0.000534663	0.998308
MYH11_HUMAN	sp|P35749|MYH11_HUMAN;tr|B1PS43|B1PS43_HUMAN	25.4575	25.9435	25.9421	26.0003	26.3045	27.3689	27.3648	26.8401	26.116	26.1557	27.1147	26.3805	25.9296	26.763	-0.833387	0.00751119
MYL1_HUMAN	sp|P05976|MYL1_HUMAN;sp|P08590|MYL3_HUMAN	28.1883	28.8798	28.0206	27.678	25.5716	25.4129	25.5865	25.2984	28.5154	28.2099		27.4862	27.6677	26.7516	0.916135	0.295694
Q5TCU3_HUMAN	tr|Q5TCU3|Q5TCU3_HUMAN;sp|P07951|TPM2_HUMAN;tr|Q5TCU8|Q5TCU8_HUMAN	28.1162	27.7001	28.5789	27.1057	26.9972	25.3305	25.3186	25.9827	29.2817	27.0555	25.5109	28.5583	27.6996	26.7197	0.979889	0.188578
SRSF3_HUMAN	sp|P84103|SRSF3_HUMAN;tr|A0A087X2D0|A0A087X2D0_HUMAN	26.682	25.1266	26.1841	26.251	26.3721	26.7065	27.0977	26.8855	25.8162	27.2643	26.8093	26.4318	26.1232	26.7159	-0.592746	0.102931
SEC13_HUMAN	sp|P55735|SEC13_HUMAN;tr|A8MXL6|A8MXL6_HUMAN;tr|A0A0C4DFR6|A0A0C4DFR6_HUMAN;tr|E7ERC8|E7ERC8_HUMAN	24.919	24.3387	24.8716						26.6998				24.7098	26.6998	-1.98997	#DIV/0!
B4DXW1_HUMAN	tr|B4DXW1|B4DXW1_HUMAN;sp|P61158|ARP3_HUMAN;tr|F8WDR7|F8WDR7_HUMAN;sp|Q9P1U1|ARP3B_HUMAN;tr|A0A0A0MTI9|A0A0A0MTI9_HUMAN;tr|H7C4J1|H7C4J1_HUMAN;sp|Q9C0K3|ARP3C_HUMAN;tr|C9IZN3|C9IZN3_HUMAN	26.7484	25.9655	26.2039	26.051	26.5896	27.1601	26.8471	27.1608	26.0456	26.1885	26.5605	26.9176	26.3117	26.6972	-0.385498	0.122113
CBPA2_HUMAN	sp|P48052|CBPA2_HUMAN;tr|J3QT58|J3QT58_HUMAN	28.081	28.194	27.848	27.2686	27.1092	26.7116	26.685	26.9539	26.4272	26.301	26.2958	27.2784	27.7001	26.6647	1.03544	0.00491801
ARF1_HUMAN	sp|P84077|ARF1_HUMAN;sp|P61204|ARF3_HUMAN;tr|F5H423|F5H423_HUMAN;tr|F5H0C7|F5H0C7_HUMAN;tr|C9J1Z8|C9J1Z8_HUMAN;tr|H0YGG7|H0YGG7_HUMAN	26.18	26.5349	25.8454	26.2178	26.4867	26.8536	26.6054	26.6363	27.0606	26.5891	26.0213	26.8186	26.253	26.655	-0.402032	0.0453495
HNRPL_HUMAN	sp|P14866|HNRPL_HUMAN;tr|M0QXS5|M0QXS5_HUMAN;tr|M0QYT0|M0QYT0_HUMAN;tr|M0R076|M0R076_HUMAN;tr|M0QYL7|M0QYL7_HUMAN;tr|M0R1W6|M0R1W6_HUMAN	26.4363	25.884	26.2213	25.4609	26.3827	26.573	26.5603	26.2712	26.6724	26.172	27.2784	27.0474	26.0771	26.6535	-0.57647	0.0378866
CALX_HUMAN	sp|P27824|CALX_HUMAN;tr|D6RAQ8|D6RAQ8_HUMAN;tr|D6RAU8|D6RAU8_HUMAN;tr|D6RB85|D6RB85_HUMAN;tr|D6RDP7|D6RDP7_HUMAN;tr|H0Y9Q7|H0Y9Q7_HUMAN;tr|D6RGY2|D6RGY2_HUMAN;tr|D6RHJ3|D6RHJ3_HUMAN;tr|D6RD16|D6RD16_HUMAN	26.5411	26.3754	26.5916	26.6301	26.7789	26.5044	26.4194	26.5242	25.8489	26.9162	27.5359	26.6453	26.5834	26.6278	-0.0443222	0.834696
IQGA1_HUMAN	sp|P46940|IQGA1_HUMAN;tr|H0YLE8|H0YLE8_HUMAN	25.6412	25.7044	26.0518	26.3632	26.8473	26.9447	27.0504	26.6473	25.7804	26.5391	26.9006	26.4853	26.1216	26.6211	-0.499521	0.108043
UBA1_HUMAN	sp|P22314|UBA1_HUMAN;tr|Q5JRR6|Q5JRR6_HUMAN;tr|Q5JRS2|Q5JRS2_HUMAN;tr|Q5JRR9|Q5JRR9_HUMAN;tr|Q5JRS0|Q5JRS0_HUMAN;tr|Q5JRS1|Q5JRS1_HUMAN;tr|Q5JRS3|Q5JRS3_HUMAN	26.3954	26.0222	25.2738	26.3228	26.0288	26.2518	26.5468	26.5027	26.8541	27.3625	26.5166	26.23	26.0086	26.6092	-0.600638	0.0414824
E9PK01_HUMAN	tr|E9PK01|E9PK01_HUMAN;sp|P29692|EF1D_HUMAN;tr|A0A087X1X7|A0A087X1X7_HUMAN;tr|E9PRY8|E9PRY8_HUMAN;tr|E9PPR1|E9PPR1_HUMAN;tr|E9PL12|E9PL12_HUMAN;tr|E9PQ49|E9PQ49_HUMAN;tr|E9PI39|E9PI39_HUMAN;tr|E9PMW7|E9PMW7_HUMAN;tr|E9PQZ1|E9PQZ1_HUMAN;tr|E9PIZ1|E9PIZ1_HUMAN;tr|H0YCK7|H0YCK7_HUMAN;tr|E9PK06|E9PK06_HUMAN;tr|E9PQC9|E9PQC9_HUMAN;tr|E9PKK3|E9PKK3_HUMAN;tr|E9PK72|E9PK72_HUMAN;tr|H0YE58|H0YE58_HUMAN;tr…	28.737	27.753	28.0272	27.6719	27.2405	27.11	26.8943	26.805	25.9329	26.5862	26.47	26.3066	27.8859	26.5864	1.2995	0.00297697
H7BZJ3_HUMAN	tr|H7BZJ3|H7BZJ3_HUMAN	25.8267	25.6681	26.6714	25.8984	25.952	25.5436		25.8736	26.496	27.6251	27.3134	26.5862	26.0033	26.573	-0.56962	0.165241
B5MD17_HUMAN	tr|B5MD17|B5MD17_HUMAN;tr|J3KS05|J3KS05_HUMAN;sp|P83916|CBX1_HUMAN;tr|K7ELA4|K7ELA4_HUMAN;tr|C9JWS9|C9JWS9_HUMAN	25.8266	25.8309	26.6078	26.8263	26.607	26.6653	26.6591	26.8673	26.1166	25.9422	27.1885	26.5714	26.3397	26.5729	-0.23321	0.406592
FIBA_HUMAN	sp|P02671|FIBA_HUMAN;tr|A0A087WUA0|A0A087WUA0_HUMAN	22.6435	26.2199	26.0547	26.3897	25.0968		23.2379		28.5038	30.2724	27.1769	23.628	25.2809	26.5638	-1.28288	0.436324
RBM8A_HUMAN	sp|Q9Y5S9|RBM8A_HUMAN	25.6976	25.83	25.3159	25.5308	25.3183	25.9462	26.2577	26.2461	26.8765	26.8176	26.7849	26.9886	25.5385	26.5597	-1.02115	0.000262142
DPYL2_HUMAN	sp|Q16555|DPYL2_HUMAN;tr|E5RFU4|E5RFU4_HUMAN;tr|H0YBT4|H0YBT4_HUMAN	26.0916	24.9851	25.7673	25.5317	25.5849				26.0566	28.4263	25.9561	25.7915	25.5921	26.5576	-0.965526	0.221808
RRBP1_HUMAN	tr|A0A087WVV2|A0A087WVV2_HUMAN;tr|A0A0A0MRV0|A0A0A0MRV0_HUMAN;sp|Q9P2E9|RRBP1_HUMAN;tr|F8W7S5|F8W7S5_HUMAN;tr|A0A087WU26|A0A087WU26_HUMAN;tr|V9GY78|V9GY78_HUMAN;tr|H0YDJ4|H0YDJ4_HUMAN;tr|H9KV85|H9KV85_HUMAN;tr|E9PN67|E9PN67_HUMAN;tr|C9J066|C9J066_HUMAN;sp|Q8N4C6|NIN_HUMAN	28.6832	28.5453	28.5965	27.9974	27.6613	26.0825	25.7909	25.9913	25.7764	28.3815	26.6168	27.2013	28.2968	26.5487	1.7481	0.00221296
EF1G_HUMAN	sp|P26641|EF1G_HUMAN	26.5886	26.4204	26.4719	26.6407	26.7348	26.6334	26.8215	26.7679	26.3308	26.3511	26.4643	26.4406	26.5713	26.5442	0.0270626	0.779087
PDCD5_HUMAN	sp|O14737|PDCD5_HUMAN;tr|K7EQA1|K7EQA1_HUMAN;tr|K7ESJ4|K7ESJ4_HUMAN;tr|Q3HM38|Q3HM38_HUMAN;tr|X6R2P6|X6R2P6_HUMAN	26.6505	26.0612	26.2778	26.3864	26.2063	26.9148	26.9193	27.2847	25.9147	25.534	27.0091	26.2088	26.3164	26.5408	-0.224355	0.424935
SRSF1_HUMAN	sp|Q07955|SRSF1_HUMAN;tr|J3KTL2|J3KTL2_HUMAN;tr|J3QQV5|J3QQV5_HUMAN;tr|J3KSW7|J3KSW7_HUMAN;tr|J3KSR8|J3KSR8_HUMAN	26.0561	25.7744	26.3322	26.0175	26.0122	26.5281	26.378	26.4171	25.9181	27.1259	26.7556	26.6179	26.0385	26.5344	-0.495926	0.0143245
Q86UY0_HUMAN	tr|Q86UY0|Q86UY0_HUMAN;sp|Q8NBS9|TXND5_HUMAN	27.0378	26.4038	26.6264	26.3105	26.1492	26.5661	26.818	26.6364	27.3192	25.8752	26.2191	26.2839	26.5056	26.5311	-0.0255896	0.915065
E7ES10_HUMAN	tr|E7ES10|E7ES10_HUMAN;tr|E9PCH5|E9PCH5_HUMAN;tr|B7Z574|B7Z574_HUMAN;sp|P20810|ICAL_HUMAN;tr|A0A0C4DGB5|A0A0C4DGB5_HUMAN;tr|E7EVY3|E7EVY3_HUMAN;tr|H0Y7F0|H0Y7F0_HUMAN;tr|E9PDE4|E9PDE4_HUMAN;tr|E7EQ12|E7EQ12_HUMAN;tr|H0Y9H6|H0Y9H6_HUMAN;tr|E7EQA0|E7EQA0_HUMAN;tr|A0A0A0MR45|A0A0A0MR45_HUMAN;tr|H0YD33|H0YD33_HUMAN;tr|A0A0C4DGD1|A0A0C4DGD1_HUMAN;tr|F8W7E0|F8W7E0_HUMAN;tr|D6RC54|D6RC54_HUMAN;tr|H0Y944…	26.1582	25.6145	26.7634	26.2341	26.2878	25.9213	26.1552	26.0212	26.8309	26.7427	26.8246	27.1996	26.2116	26.5279	-0.316287	0.253445
J3QKZ2_HUMAN	tr|J3QKZ2|J3QKZ2_HUMAN;sp|Q6GPI1|CTRB2_HUMAN;sp|P17538|CTRB1_HUMAN;tr|H3BTQ4|H3BTQ4_HUMAN;tr|H3BP92|H3BP92_HUMAN;tr|H3BMY1|H3BMY1_HUMAN	26.8796	26.6094	26.4806	26.4512	26.9062	27.2722	27.3481	26.6979	25.9667	25.3356			26.6654	26.5241	0.141308	0.739023
TRFE_HUMAN	sp|P02787|TRFE_HUMAN;tr|C9JVG0|C9JVG0_HUMAN;tr|H7C5E8|H7C5E8_HUMAN	25.574	26.1067	26.305	26.2859	25.9723	26.6385	26.5862	26.94	26.1002	26.3232	26.5134	26.5158	26.0488	26.5168	-0.468004	0.0226138
A0A087X130_HUMAN	tr|A0A087X130|A0A087X130_HUMAN;sp|P01605|KV113_HUMAN;sp|P01624|KV306_HUMAN;tr|A0A0B4J1T9|A0A0B4J1T9_HUMAN;tr|A0A0C4DH90|A0A0C4DH90_HUMAN;tr|A0A075B6H7|A0A075B6H7_HUMAN;sp|P04434|KV310_HUMAN;tr|A0A0C4DH55|A0A0C4DH55_HUMAN;sp|P04207|KV308_HUMAN	24.5167	27.6261	26.5195	27.6024	26.1306	25.5			26.9372	27.6997	25.929		26.4791	26.5165	-0.0374012	0.962001
HPT_HUMAN	sp|P00738|HPT_HUMAN;tr|J3QLC9|J3QLC9_HUMAN;tr|A0A0C4DGL8|A0A0C4DGL8_HUMAN;tr|J3QR68|J3QR68_HUMAN;tr|H0Y300|H0Y300_HUMAN;tr|H3BS21|H3BS21_HUMAN;tr|A0A087WU08|A0A087WU08_HUMAN;sp|P00739|HPTR_HUMAN;tr|J3KRH2|J3KRH2_HUMAN;tr|J3KTC3|J3KTC3_HUMAN;tr|J3KSV1|J3KSV1_HUMAN;tr|J3QQI8|J3QQI8_HUMAN;tr|H3BMJ7|H3BMJ7_HUMAN;tr|A0A0A0MRD9|A0A0A0MRD9_HUMAN	25.4556	27.2456	26.1515	26.7104	25.9498	25.4636	25.9175	26.1126	26.3506	28.4964	26.5774	26.5604	26.3026	26.4969	-0.194348	0.693157
RS17L_HUMAN	sp|P0CW22|RS17L_HUMAN;tr|H0YN88|H0YN88_HUMAN;tr|A0A075B716|A0A075B716_HUMAN;tr|H0YN73|H0YN73_HUMAN;tr|H3BNC9|H3BNC9_HUMAN	25.9788	26.1808	26.1681	25.5839	25.7485	25.3216	24.9793		27.1403	26.8761	27.5389	26.9994	25.932	26.4759	-0.543903	0.27128
TPD52_HUMAN	sp|P55327|TPD52_HUMAN;tr|F5H0B0|F5H0B0_HUMAN;tr|H0YC42|H0YC42_HUMAN;tr|H0YC44|H0YC44_HUMAN;tr|E5RK35|E5RK35_HUMAN	26.3957	25.2235	24.7695	24.8398	26.4974	26.9812	27.3016	26.9795	24.6307	26.161	26.6006	26.2978	25.5452	26.4218	-0.876599	0.115777
Q5TEC6_HUMAN	tr|Q5TEC6|Q5TEC6_HUMAN	26.4977	26.2781	26.1449	26.9146	26.657	26.3181	26.6855	26.7608	25.7049	27.066	26.349	26.0399	26.4985	26.4177	0.0807287	0.722822
A6NNK5_HUMAN	tr|A6NNK5|A6NNK5_HUMAN;sp|Q12888|TP53B_HUMAN;tr|C9JXV0|C9JXV0_HUMAN;tr|H7C3N7|H7C3N7_HUMAN;tr|H7C151|H7C151_HUMAN;tr|M0R142|M0R142_HUMAN;tr|H7BZY0|H7BZY0_HUMAN	25.8809	25.0399	26.0545	25.9563	25.6883	23.3955			27.4432	27.6194	26.2215	27.3327	25.724	26.4025	-0.678453	0.445809
NEST_HUMAN	sp|P48681|NEST_HUMAN	25.8617	26.2792	26.5588	26.6112	26.3861	25.7983	25.9115	25.6077	26.4902	27.2244	27.0619	26.6902	26.3394	26.3977	-0.0583343	0.836994
C9JEU5_HUMAN	tr|C9JEU5|C9JEU5_HUMAN;sp|P02679|FIBG_HUMAN;tr|C9JC84|C9JC84_HUMAN;tr|C9JPQ9|C9JPQ9_HUMAN;tr|C9JU00|C9JU00_HUMAN	26.7777	26.8424	26.0612	26.2871	26.3514	25.2893	25.4175	25.3738	27.8097	29.1531	26.3827	25.2945	26.464	26.3887	0.0753102	0.903309
E9PLF1_HUMAN	tr|E9PLF1|E9PLF1_HUMAN;tr|E9PHN7|E9PHN7_HUMAN;tr|E9PHN6|E9PHN6_HUMAN;sp|P28161|GSTM2_HUMAN;tr|F6XZQ7|F6XZQ7_HUMAN;tr|H3BQT3|H3BQT3_HUMAN;tr|B9ZVX7|B9ZVX7_HUMAN;tr|A0A0A0MR85|A0A0A0MR85_HUMAN;sp|Q03013|GSTM4_HUMAN;sp|P09488|GSTM1_HUMAN;tr|E7EWW9|E7EWW9_HUMAN;tr|Q5T8Q9|Q5T8Q9_HUMAN;tr|A0A0A0MTN3|A0A0A0MTN3_HUMAN;sp|P21266|GSTM3_HUMAN	25.2929	24.7285	25.1724	24.6707	26.3239	26.8443	27.2308	27.2444	25.6755	25.0636	26.5787	26.02	25.2377	26.3796	-1.14192	0.0247709
TLN1_HUMAN	sp|Q9Y490|TLN1_HUMAN;sp|Q9Y4G6|TLN2_HUMAN;tr|H0YMT1|H0YMT1_HUMAN	26.0415	26.0727	26.3562	26.4024	26.6428	26.7286	26.4256	26.3807	25.7656	26.7398	26.6664	25.8777	26.3031	26.3692	-0.0660927	0.732851
E5RIW3_HUMAN	tr|E5RIW3|E5RIW3_HUMAN;sp|O75347|TBCA_HUMAN;tr|E5RJD8|E5RJD8_HUMAN;tr|E5RHG6|E5RHG6_HUMAN;tr|E5RIX8|E5RIX8_HUMAN	25.99	25.2537	26.295	24.9188	26.6863	25.3996	25.5796	24.6175	27.5528	27.5953	27.2593	26.5072	25.8288	26.3588	-0.529996	0.360537
1433T_HUMAN	sp|P27348|1433T_HUMAN;tr|E9PG15|E9PG15_HUMAN	25.668	25.519	25.6636	25.9372	26.0156	26.2738	25.3835	26.8134	27.0645	26.0131	26.2251	26.6711	25.7607	26.3492	-0.588533	0.0346233
H0YN26_HUMAN	tr|H0YN26|H0YN26_HUMAN;sp|P39687|AN32A_HUMAN;tr|H7BZ09|H7BZ09_HUMAN;sp|O43423|AN32C_HUMAN		25.3533	25.8426	25.3246	25.6554	25.698	25.355		28.4581		25.4429	26.7824	25.544	26.3473	-0.803301	0.245624
STAT1_HUMAN	sp|P42224|STAT1_HUMAN;tr|J3KPM9|J3KPM9_HUMAN;tr|E7EPD2|E7EPD2_HUMAN;tr|D2KFR9|D2KFR9_HUMAN;tr|E7ENM1|E7ENM1_HUMAN;tr|H7BZB5|H7BZB5_HUMAN;tr|H7BZ88|H7BZ88_HUMAN;tr|E9PH66|E9PH66_HUMAN	26.2128	26.1835	26.5711	26.7409	26.9274	26.9917	26.6422	26.7445	25.6476	25.3307	26.4716	26.5891	26.5271	26.3453	0.181784	0.522595
PSMD2_HUMAN	sp|Q13200|PSMD2_HUMAN;tr|C9JPC0|C9JPC0_HUMAN;tr|F8WBS8|F8WBS8_HUMAN;tr|H7C2Q3|H7C2Q3_HUMAN;tr|H7C1H2|H7C1H2_HUMAN	24.9925	26.4162	26.3338	26.3088	26.5453	26.5056	26.5852	26.8903	25.837	26.4181	26.1636	26.0008	26.1193	26.3429	-0.223619	0.506559
DCD_HUMAN	sp|P81605|DCD_HUMAN	27.1164	27.054	27.204	26.79	25.2925	24.6616	25.0145		27.222	26.0129	27.9857	27.1472	26.6914	26.3407	0.350722	0.603025
CBX3_HUMAN	sp|Q13185|CBX3_HUMAN;tr|C9JMM0|C9JMM0_HUMAN;tr|B8ZZ43|B8ZZ43_HUMAN;tr|S4R2Y4|S4R2Y4_HUMAN	24.7839	26.6292	26.1994	26.7598	26.3949	26.456	26.5635	26.7478	25.5184	26.1085	26.4983	26.2415	26.1534	26.3049	-0.151419	0.710479
1433S_HUMAN	sp|P31947|1433S_HUMAN	25.6851		25.7653	25.8704	26.3115	26.5278	26.3786	27.5421	25.8493	25.4633	26.5442	25.7741	25.9081	26.297	-0.388959	0.221882
IF4B_HUMAN	sp|P23588|IF4B_HUMAN;tr|E7EX17|E7EX17_HUMAN;tr|F8W0K0|F8W0K0_HUMAN;tr|F8VSC7|F8VSC7_HUMAN;tr|F8VP89|F8VP89_HUMAN;tr|F8VX11|F8VX11_HUMAN;tr|F8VYE9|F8VYE9_HUMAN;tr|F8VRU1|F8VRU1_HUMAN	25.3837	26.5434	26.09	26.217	26.32	26.0732	26.0412	26.1181	25.8948	26.6172	26.614	26.6457	26.1108	26.2863	-0.175495	0.473265
E7ENL6_HUMAN	tr|E7ENL6|E7ENL6_HUMAN;sp|P12111|CO6A3_HUMAN;tr|C9JNG9|C9JNG9_HUMAN	26.6683	26.9295	24.9259	25.0653	25.9056	26.6106	26.1752	26.4322	25.6237	27.5726	26.1347	25.294	25.8989	26.2633	-0.364358	0.481249
RAB2A_HUMAN	sp|P61019|RAB2A_HUMAN;tr|H7C125|H7C125_HUMAN;tr|Q5HYI5|Q5HYI5_HUMAN;sp|Q8WUD1|RAB2B_HUMAN	25.9859	25.6927	25.4644	26.4366	25.5534	26.3042	26.3056	26.6317	26.1282	26.1768	26.3103	25.9371	25.8266	26.2563	-0.429679	0.070962
H14_HUMAN	sp|P10412|H14_HUMAN;sp|P22492|H1T_HUMAN;sp|Q02539|H11_HUMAN	24.163	25.9685	26.3246	25.6651	28.5997	24.5503	24.943	24.547	25.5503	28.9795	28.6765	26.2311	26.1442	26.2111	-0.0669082	0.948539
GDIB_HUMAN	sp|P50395|GDIB_HUMAN;tr|Q5SX87|Q5SX87_HUMAN;tr|V9GYF8|V9GYF8_HUMAN;tr|Q5SX90|Q5SX90_HUMAN;tr|V9GYJ7|V9GYJ7_HUMAN;tr|Q5SX91|Q5SX91_HUMAN	25.9046	25.9887	26.2882	26.5576	25.6996	25.651	25.5554	25.4781	27.373	26.6518	26.0186	26.6929	26.0877	26.203	-0.115246	0.719111
FUS_HUMAN	sp|P35637|FUS_HUMAN;tr|H3BPE7|H3BPE7_HUMAN	26.8441	27.3623	26.1543	25.96	25.9387	25.8076	25.5419	25.7548	26.7433	27.1173	26.2967	26.1521	26.4519	26.202	0.249901	0.499088
CLIC1_HUMAN	sp|O00299|CLIC1_HUMAN	26.1789	25.6161	25.5116	25.6944	26.1241	26.5683	26.5457	26.564	25.9672	25.0668	26.3995	26.2711	25.825	26.1975	-0.37249	0.163038
D6RF35_HUMAN	tr|D6RF35|D6RF35_HUMAN;sp|P02774|VTDB_HUMAN;tr|D6RBJ7|D6RBJ7_HUMAN;tr|D6RF20|D6RF20_HUMAN	25.181	25.1318	25.0672	25.4676	23.9398				27.7736	25.8632	24.8209	26.2428	24.9575	26.1751	-1.21767	0.139615
G5E972_HUMAN	tr|G5E972|G5E972_HUMAN;sp|P42167|LAP2B_HUMAN;sp|P42166|LAP2A_HUMAN;tr|H0YJH7|H0YJH7_HUMAN	25.7571	26.2859	26.3202	26.1812	26.2435	26.3298	26.1943	26.4497	25.6594	26.4943	26.4199	25.6757	26.1576	26.1747	-0.0171504	0.92186
RAN_HUMAN	sp|P62826|RAN_HUMAN;tr|B5MDF5|B5MDF5_HUMAN;tr|J3KQE5|J3KQE5_HUMAN;tr|F5H018|F5H018_HUMAN;tr|H0YFC6|H0YFC6_HUMAN;tr|B4DV51|B4DV51_HUMAN;tr|A0A087X0W0|A0A087X0W0_HUMAN	25.644	25.9563	24.85	26.3798	26.1609	26.0274	26.069	26.4241	26.1931	26.266	25.9025	26.3078	25.7982	26.17	-0.371797	0.239724
DCTN2_HUMAN	sp|Q13561|DCTN2_HUMAN;tr|F8W1I6|F8W1I6_HUMAN;tr|H0YI98|H0YI98_HUMAN;tr|F8VW18|F8VW18_HUMAN;tr|F8VRV7|F8VRV7_HUMAN;tr|H0YHL1|H0YHL1_HUMAN;tr|F8W0U6|F8W0U6_HUMAN;tr|F8VX93|F8VX93_HUMAN	27.3113	25.8396	25.3442	24.9736	27.0156	26.9158	26.6053	26.3399	25.3368	26.3392	26.0009	25.4929	26.0969	26.1472	-0.0503709	0.92432
AMD_HUMAN	sp|P19021|AMD_HUMAN;tr|H7BYD9|H7BYD9_HUMAN;tr|H0Y9I4|H0Y9I4_HUMAN	25.0975		25.3584	24.6737	24.8354				27.0699	25.6962	25.5743	26.2146	24.9913	26.1388	-1.1475	0.0351555
A0A087WTT1_HUMAN	tr|A0A087WTT1|A0A087WTT1_HUMAN;tr|E7ERJ7|E7ERJ7_HUMAN;sp|P11940|PABP1_HUMAN;tr|E7EQV3|E7EQV3_HUMAN;tr|H0YAR2|H0YAR2_HUMAN;tr|H0YBN4|H0YBN4_HUMAN;sp|Q9H361|PABP3_HUMAN;tr|E5RGH3|E5RGH3_HUMAN;tr|E5RH24|E5RH24_HUMAN;tr|E5RJB9|E5RJB9_HUMAN;tr|H0YAP2|H0YAP2_HUMAN;tr|H0YB86|H0YB86_HUMAN;tr|E5RHG7|E5RHG7_HUMAN;tr|B1ANR1|B1ANR1_HUMAN;tr|H0YEQ8|H0YEQ8_HUMAN;tr|H0YAS7|H0YAS7_HUMAN;tr|H0YAS6|H0YAS6_HUMAN;tr…	25.8156	26.0769	26.5256	26.4304	26.157	25.8017	26.0626	25.9457	26.3696	26.6334	26.1972	25.9153	26.2011	26.1322	0.0688742	0.691822
TIF1B_HUMAN	sp|Q13263|TIF1B_HUMAN;tr|M0R0K9|M0R0K9_HUMAN;tr|M0R2I3|M0R2I3_HUMAN;tr|M0R3C0|M0R3C0_HUMAN	26.1648	26.3603	26.6929	26.7612	26.1045	25.8536	25.6924	25.3519	26.6396	27.0849	26.1074	26.1643	26.4167	26.1277	0.289018	0.290995
RL6_HUMAN	sp|Q02878|RL6_HUMAN;tr|F8VR69|F8VR69_HUMAN;tr|F8VZ45|F8VZ45_HUMAN;tr|U3KQR5|U3KQR5_HUMAN	24.7226	25.169	25.6468	26.664	26.5483	26.3616	26.0607	26.4035		26.2115	26.0948	25.6097	25.7501	26.1237	-0.37352	0.391889
GHRL_HUMAN	sp|Q9UBU3|GHRL_HUMAN			23.8311						26.5968			25.6497	23.8311	26.1232	-2.29209	#DIV/0!
CTRC_HUMAN	sp|Q99895|CTRC_HUMAN		25.3754	26.1687	26.1969	26.9345	26.8252	26.5516	26.2403	25.1608	25.7323	26.2865	26.0616	26.1689	26.1226	0.0462518	0.907334
A0A0B4J1Z1_HUMAN	tr|A0A0B4J1Z1|A0A0B4J1Z1_HUMAN;tr|C9JAB2|C9JAB2_HUMAN;sp|Q16629|SRSF7_HUMAN	25.6583	25.1686	25.9665	25.6237	25.5195	26.0623	26.237	26.108	25.8275	25.8549	26.3737	26.375	25.5873	26.1198	-0.532428	0.00985197
TOM1_HUMAN	sp|O60784|TOM1_HUMAN;tr|B0QY01|B0QY01_HUMAN	25.7166	24.8306	25.1865	25.0158	24.8576				26.5192	26.3928		25.4462	25.1214	26.1194	-0.997935	0.0779991
PSMD4_HUMAN	sp|P55036|PSMD4_HUMAN;tr|Q5VWC4|Q5VWC4_HUMAN;tr|H0Y3Y9|H0Y3Y9_HUMAN;tr|A6PVX3|A6PVX3_HUMAN;sp|A2A3N6|PIPSL_HUMAN;tr|H0Y561|H0Y561_HUMAN	26.7628	26.3086	25.7969	26.2182	25.6633	25.7643	24.9033	26.142	26.5119	26.9285	26.3158	26.2668	26.15	26.1189	0.0310279	0.922716
DYHC1_HUMAN	sp|Q14204|DYHC1_HUMAN		25.1876	25.0157	26.0296	26.5772	26.5274	25.9558	26.2453	26.2329	25.7681	25.9054	26.1922	25.7025	26.1182	-0.415627	0.34358
NSF1C_HUMAN	sp|Q9UNZ2|NSF1C_HUMAN;tr|F2Z2K0|F2Z2K0_HUMAN	25.2074	26.1355	26.6649	26.838	26.5062	26.7773	26.1289	26.757	26.1664	25.6264	25.8651	25.4851	26.2704	26.1152	0.155225	0.66831
F5GX11_HUMAN	tr|F5GX11|F5GX11_HUMAN;sp|P25786|PSA1_HUMAN			24.5216			26.2398	26.4733	26.1829		25.4469			24.5216	26.0857	-1.56408	#DIV/0!
RCN2_HUMAN	sp|Q14257|RCN2_HUMAN;tr|A8MXP8|A8MXP8_HUMAN;tr|H0YL43|H0YL43_HUMAN	26.1295	25.5671	25.9713	25.9034	25.6133	25.8359	25.9692	25.8351	26.6119	25.7476	25.9688	26.5402	25.8369	26.0727	-0.235752	0.199012
E7EPV7_HUMAN	tr|E7EPV7|E7EPV7_HUMAN;sp|P37840|SYUA_HUMAN;tr|D6RA31|D6RA31_HUMAN;tr|H6UYS7|H6UYS7_HUMAN			26.3983							26.0718			26.3983	26.0718	0.326547	#DIV/0!
HBD_HUMAN	sp|P02042|HBD_HUMAN;tr|E9PFT6|E9PFT6_HUMAN;tr|E9PEW8|E9PEW8_HUMAN;tr|C9JRG0|C9JRG0_HUMAN;tr|A8MUF7|A8MUF7_HUMAN				27.1853						26.045			27.1853	26.045	1.14026	#DIV/0!
1433F_HUMAN	sp|Q04917|1433F_HUMAN;tr|A2IDB2|A2IDB2_HUMAN;tr|F8WEB6|F8WEB6_HUMAN;tr|A2IDB1|A2IDB1_HUMAN	25.7439	26.8605	26.6091	26.4293	26.1967	25.6628	25.5314	25.3481	25.983	27.1427	26.7206	25.8866	26.3679	26.0393	0.328572	0.31806
DX39B_HUMAN	sp|Q13838|DX39B_HUMAN;tr|Q5STU3|Q5STU3_HUMAN;tr|H0Y400|H0Y400_HUMAN;tr|F6WLT2|F6WLT2_HUMAN;tr|F6U6E2|F6U6E2_HUMAN;tr|F6S2B7|F6S2B7_HUMAN;tr|F6R6M7|F6R6M7_HUMAN;tr|F6S4E6|F6S4E6_HUMAN;tr|A0A0A0MT12|A0A0A0MT12_HUMAN;tr|F6TRA5|F6TRA5_HUMAN;tr|F6SXL5|F6SXL5_HUMAN;tr|F6QYI9|F6QYI9_HUMAN;tr|K7EPJ3|K7EPJ3_HUMAN	26.1335	25.8323	25.7867	26.3416	26.3919	26.1336	26.047	25.7946	26.3669	25.5327	25.9946	26.2908	26.0972	26.0229	0.0743109	0.664987
TPIS_HUMAN	sp|P60174|TPIS_HUMAN;tr|U3KQF3|U3KQF3_HUMAN;tr|U3KPZ0|U3KPZ0_HUMAN;tr|U3KPS5|U3KPS5_HUMAN	27.147	26.1515	26.0977	25.7893	26.2697	26.3451	26.3251	26.154	25.5802	26.5982	25.9188	25.2167	26.291	26.0197	0.271292	0.379019
NEC2_HUMAN	sp|P16519|NEC2_HUMAN	26.3324	24.0362	25.7944	25.9262	25.035	23.9154		24.6149	26.9877	27.7463	26.1496	26.6898	25.4248	26.0173	-0.592464	0.435693
PSA7_HUMAN	sp|O14818|PSA7_HUMAN;tr|H0Y586|H0Y586_HUMAN;sp|Q8TAA3|PSA7L_HUMAN;tr|F5GY34|F5GY34_HUMAN;tr|A0A087WYS6|A0A087WYS6_HUMAN	25.3656	25.8325	25.2955	25.8723	26.2043	26.4508	26.4725	26.8103	25.5532	24.6253	26.2773	25.8954	25.7141	26.0121	-0.298066	0.38379
ANXA4_HUMAN	sp|P09525|ANXA4_HUMAN;tr|Q6P452|Q6P452_HUMAN	26.5665	27.1379	25.8918	26.1057	26.0613	26.2404	26.1988	26.1369		26.5583	25.3405	25.3654	26.3526	25.9734	0.379249	0.246548
CYB5_HUMAN	sp|P00167|CYB5_HUMAN;tr|J3KNC7|J3KNC7_HUMAN	28.0239	27.6932	27.3583	26.5701	26.1522	25.9681	25.9992	25.4603	25.6879	26.6103	26.0112	26.07	27.1595	25.9724	1.18711	0.0233479
MYOV2_HUMAN	sp|Q8WXC6|MYOV2_HUMAN					25.0679	25.8228	25.4278	26.374	26.2519	24.9845	26.7433	26.191	25.0679	25.9707	-0.902865	#DIV/0!
SH3L1_HUMAN	sp|O75368|SH3L1_HUMAN	24.6417		24.3373						25.9651				24.4895	25.9651	-1.47559	#DIV/0!
TPM1_HUMAN	sp|P09493|TPM1_HUMAN;tr|H0YL52|H0YL52_HUMAN;tr|H0YKP3|H0YKP3_HUMAN;tr|H0YKX5|H0YKX5_HUMAN;tr|A0A087WTJ7|A0A087WTJ7_HUMAN;tr|H0YKZ6|H0YKZ6_HUMAN;tr|H0YLS7|H0YLS7_HUMAN	25.8941	26.8184	26.2985	25.8127	26.3687	26.4865	26.4511	26.2582	26.046	24.6776	25.8188	25.9734	26.2385	25.9588	0.279672	0.36572
SF3B2_HUMAN	sp|Q13435|SF3B2_HUMAN;tr|A0A087WZZ5|A0A087WZZ5_HUMAN;tr|E9PJ04|E9PJ04_HUMAN;tr|H0YCG1|H0YCG1_HUMAN;tr|E9PPJ0|E9PPJ0_HUMAN;tr|E9PJT3|E9PJT3_HUMAN;tr|E9PIL8|E9PIL8_HUMAN	26.176	26.4526	26.4739	26.4682	25.7126	25.6754	25.7615	25.9716	26.1746	26.5243	25.8536	25.7272	26.2566	25.9554	0.301213	0.143467
LASP1_HUMAN	sp|Q14847|LASP1_HUMAN;tr|C9J9W2|C9J9W2_HUMAN;tr|J3KSN1|J3KSN1_HUMAN;tr|F6S2S5|F6S2S5_HUMAN	26.4306	25.4615	26.1381	25.8914	25.8161	25.0116	25.3301	25.4962	26.5569	26.9191	25.7597	26.5789	25.9475	25.9504	-0.00282968	0.993145
DBLOH_HUMAN	sp|Q9NR28|DBLOH_HUMAN;tr|F5H796|F5H796_HUMAN;tr|A0A024RBT2|A0A024RBT2_HUMAN;tr|F5GXT8|F5GXT8_HUMAN;tr|H7BZK7|H7BZK7_HUMAN;tr|F5H0Q4|F5H0Q4_HUMAN;tr|F5GYH3|F5GYH3_HUMAN;tr|F5GX50|F5GX50_HUMAN	25.9828	25.53	25.4711	25.6654	26.3751	25.6372	25.809	25.5101	26.7473	26.0534	25.5009	26.3921	25.8049	25.95	-0.1451	0.568312
Q5T7C4_HUMAN	tr|Q5T7C4|Q5T7C4_HUMAN;sp|P09429|HMGB1_HUMAN;sp|B2RPK0|HGB1A_HUMAN	26.4058	26.4314	26.7419	26.4926	26.4993	25.812	23.8888	24.5018	26.2915	28.0839	26.7902	26.1564	26.5142	25.9321	0.582129	0.315648
ILF3_HUMAN	sp|Q12906|ILF3_HUMAN;sp|Q96SI9|STRBP_HUMAN;tr|K7ERM6|K7ERM6_HUMAN;tr|K7ENK6|K7ENK6_HUMAN;tr|K7EM82|K7EM82_HUMAN;tr|K7EJ09|K7EJ09_HUMAN;tr|K7ER69|K7ER69_HUMAN;tr|K7EKJ9|K7EKJ9_HUMAN	25.3539	26.2413	26.4857	26.7996	26.51	26.3768	26.2497	26.2609	25.557	25.5883	25.9854	25.4236	26.2781	25.9202	0.357849	0.25595
GRP75_HUMAN	sp|P38646|GRP75_HUMAN;tr|D6RJI2|D6RJI2_HUMAN;tr|D6RA73|D6RA73_HUMAN;tr|H0Y8S0|H0Y8S0_HUMAN;tr|H0YBG6|H0YBG6_HUMAN	26.3547	26.2836	26.286	25.8275	25.9311	25.4666	25.7964	25.5351	26.491	27.1675	25.168	25.781	26.1366	25.9151	0.221488	0.453721
D6R9P3_HUMAN	tr|D6R9P3|D6R9P3_HUMAN;tr|D6RD18|D6RD18_HUMAN;tr|D6RBZ0|D6RBZ0_HUMAN;tr|A0A087WZV1|A0A087WZV1_HUMAN;sp|Q99729|ROAA_HUMAN	26.6084	26.4993	26.3705	26.4126	26.2075	26.2616	26.0312		26.0237	25.9635	25.7506	25.3148	26.4196	25.8909	0.528722	0.00880038
G3BP1_HUMAN	sp|Q13283|G3BP1_HUMAN;tr|E5RH00|E5RH00_HUMAN;tr|E5RI46|E5RI46_HUMAN;tr|E5RIF8|E5RIF8_HUMAN;tr|E5RH42|E5RH42_HUMAN;tr|E5RIZ6|E5RIZ6_HUMAN;tr|E5RJU8|E5RJU8_HUMAN	26.1317	25.7846	26.6165	26.0679	26.4179	26.383	26.7816	25.9289	25.0213	25.2646	25.9229		26.2037	25.8837	0.320022	0.328214
SERPH_HUMAN	sp|P50454|SERPH_HUMAN;tr|E9PKH2|E9PKH2_HUMAN;tr|E9PR70|E9PR70_HUMAN;tr|E9PPV6|E9PPV6_HUMAN;tr|E9PJH8|E9PJH8_HUMAN;tr|E9PIG2|E9PIG2_HUMAN;tr|E9PRS3|E9PRS3_HUMAN;tr|E9PNX1|E9PNX1_HUMAN;tr|E9PK86|E9PK86_HUMAN;tr|E9PMI5|E9PMI5_HUMAN;tr|H0YEP8|H0YEP8_HUMAN;tr|E9PLA6|E9PLA6_HUMAN;tr|E9PQ34|E9PQ34_HUMAN	24.5165	24.4268	24.2312	24.6723	25.6911	26.2493	26.5313	26.5226	25.5506	24.3679	26.1793	25.7221	24.7076	25.8747	-1.16713	0.0127975
NASP_HUMAN	sp|P49321|NASP_HUMAN;tr|E9PRH9|E9PRH9_HUMAN;tr|H0YF33|H0YF33_HUMAN;tr|Q5T624|Q5T624_HUMAN;tr|H0YDS9|H0YDS9_HUMAN;tr|E9PI86|E9PI86_HUMAN;tr|E9PPR5|E9PPR5_HUMAN;tr|E9PPQ8|E9PPQ8_HUMAN	25.0799	25.5715	25.4892	25.8109	25.6503	25.2739	25.3991	25.345	27.4911	25.3318	25.404	26.8751	25.5203	25.8743	-0.353951	0.363914
IF4H_HUMAN	sp|Q15056|IF4H_HUMAN	26.4215	26.1696	26.5519	25.6438	26.1189	25.3622	25.7153	25.219	25.6703	26.1653	26.9324	25.9975	26.1812	25.866	0.315171	0.266143
PEA15_HUMAN	sp|Q15121|PEA15_HUMAN;tr|B1AKZ5|B1AKZ5_HUMAN	24.5185		24.1911		23.949				26.8651	24.6424		26.0411	24.2195	25.8496	-1.63001	0.12092
SUMO2_HUMAN	sp|P61956|SUMO2_HUMAN;sp|Q6EEV6|SUMO4_HUMAN;sp|P55854|SUMO3_HUMAN;tr|A8MUA9|A8MUA9_HUMAN;tr|A8MU27|A8MU27_HUMAN	25.4238	25.6187	25.5099	25.9421	25.9704	25.9045	25.9204	25.8868			25.6344	25.8842	25.693	25.846	-0.153077	0.265117
A0A0C4DGZ9_HUMAN	tr|A0A0C4DGZ9|A0A0C4DGZ9_HUMAN;sp|O14773|TPP1_HUMAN	25.4819		25.898						25.8316				25.6899	25.8316	-0.141735	#DIV/0!
GSTP1_HUMAN	sp|P09211|GSTP1_HUMAN;tr|A8MX94|A8MX94_HUMAN;tr|A0A087X2E9|A0A087X2E9_HUMAN;tr|A0A087X243|A0A087X243_HUMAN	26.5396	25.4477	25.437	25.203	25.9426	26.4079	26.1967	26.4298	25.4299	25.0981	25.809	25.407	25.714	25.8255	-0.111489	0.729757
ATNG_HUMAN	sp|P54710|ATNG_HUMAN	24.5922	24.4215	26.3372	24.279	24.5827				26.8779	25.7984	26.1185	24.418	24.8425	25.8032	-0.960669	0.184328
SRRM2_HUMAN	sp|Q9UQ35|SRRM2_HUMAN;tr|I3L1I8|I3L1I8_HUMAN;tr|I3L182|I3L182_HUMAN;tr|I3L4D8|I3L4D8_HUMAN;tr|I3L1C0|I3L1C0_HUMAN;tr|A0A087X1W1|A0A087X1W1_HUMAN;tr|I3L3Q8|I3L3Q8_HUMAN	25.5459	26.601	26.524	26.7195	26.2668	25.9669	25.8105	25.1912	25.1697	26.873	26.0442	25.5662	26.3314	25.8031	0.528342	0.114808
RLA0_HUMAN	sp|P05388|RLA0_HUMAN;tr|F8VWS0|F8VWS0_HUMAN;tr|F8VW21|F8VW21_HUMAN;tr|F8VU65|F8VU65_HUMAN;sp|Q8NHW5|RLA0L_HUMAN;tr|F8VPE8|F8VPE8_HUMAN;tr|G3V210|G3V210_HUMAN;tr|F8VZS0|F8VZS0_HUMAN;tr|F8W1K8|F8W1K8_HUMAN;tr|F8VS58|F8VS58_HUMAN;tr|F8VQY6|F8VQY6_HUMAN;tr|F8VRK7|F8VRK7_HUMAN;tr|F8VWV4|F8VWV4_HUMAN	25.7448	25.5508	25.6766	25.5089	25.738	26.2909	26.5024	25.9719	25.4899	24.7982	25.7218	25.8453	25.6438	25.8029	-0.159101	0.487806
SAFB2_HUMAN	sp|Q14151|SAFB2_HUMAN;tr|K7EQU4|K7EQU4_HUMAN;tr|K7ERX3|K7ERX3_HUMAN	24.9542	24.6096	25.1931	25.1418	25.3938	25.1353		24.6178	25.9843	26.4256	26.5789	26.0615	25.0585	25.8006	-0.742026	0.0671499
TCP4_HUMAN	sp|P53999|TCP4_HUMAN	24.438	25.1991	25.2513	25.761	26.2443	26.0058	25.9332	25.9599	25.4466	25.9298	25.8712	25.4145	25.3787	25.7944	-0.415707	0.248983
SRC8_HUMAN	sp|Q14247|SRC8_HUMAN;tr|H7C314|H7C314_HUMAN;tr|H0YEV2|H0YEV2_HUMAN;tr|H0YCD9|H0YCD9_HUMAN;tr|E9PKG3|E9PKG3_HUMAN;tr|E9PP90|E9PP90_HUMAN	25.7033	26.1011	26.4365	26.4214	25.7797	25.4645	24.8477	25.0705	26.1603	26.8371	25.9102	26.2462	26.0884	25.7909	0.297455	0.357952
RS7_HUMAN	sp|P62081|RS7_HUMAN;tr|B5MCP9|B5MCP9_HUMAN	25.2584	25.7712	25.7476	25.8081	26.3768	25.1693	25.2618	24.8774	26.2736	26.4309	26.1216	26.3397	25.7924	25.782	0.0103922	0.97339
Q32Q12_HUMAN	tr|Q32Q12|Q32Q12_HUMAN;sp|P22392|NDKB_HUMAN;tr|E7ERL0|E7ERL0_HUMAN;tr|J3KPD9|J3KPD9_HUMAN;tr|E5RHP0|E5RHP0_HUMAN;sp|O60361|NDK8_HUMAN;tr|C9K028|C9K028_HUMAN;tr|F6XY72|F6XY72_HUMAN	26.2043	25.9431	25.4225	25.2445	25.9936	26.0069	25.9859	25.9346	25.3789	26.1093	25.4066	25.6095	25.7616	25.776	-0.0143541	0.948761
ERIC5_HUMAN	sp|Q6P6B1|ERIC5_HUMAN	25.3794	23.8029	24.031	24.3616	24.4292				26.6047	25.7736	24.0771	26.6072	24.4008	25.7657	-1.36483	0.101643
CAZA1_HUMAN	sp|P52907|CAZA1_HUMAN	24.9029	25.8691	25.6303	25.7904	25.4489	25.559	25.3049	25.3783	25.6215	26.9594	25.6453	25.8255	25.5283	25.7563	-0.227939	0.421998
ATPD_HUMAN	sp|P30049|ATPD_HUMAN		25.1533	25.5168	25.0426					25.4669	26.0204			25.2376	25.7437	-0.506116	0.279721
DHE3_HUMAN	sp|P00367|DHE3_HUMAN;sp|P49448|DHE4_HUMAN	25.8954	25.2932	25.4594	25.4545	25.1029	25.0355			25.9823	26.8311	25.2828	25.5712	25.4411	25.7406	-0.299501	0.417569
PURA_HUMAN	sp|Q00577|PURA_HUMAN	24.8776	24.6489	25.2723	24.9315	25.573	25.7948	25.7849	25.5783	26.4279	25.426	25.2583	25.9109	25.0607	25.7401	-0.679481	0.0119595
VDAC1_HUMAN	sp|P21796|VDAC1_HUMAN;tr|C9JI87|C9JI87_HUMAN	25.6607	25.2153	25.3366	24.7064	25.3696	25.3822	25.6663	25.4867	26.0894	26.0024	25.8462	25.6768	25.2577	25.7357	-0.477973	0.0355303
E9PM92_HUMAN	tr|E9PM92|E9PM92_HUMAN;sp|O00193|SMAP_HUMAN;tr|E9PQA1|E9PQA1_HUMAN;tr|E9PRZ9|E9PRZ9_HUMAN	24.1597	23.7143	25.1606	24.4672	24.3813	24.0607			26.1812	26.1363	25.9478	26.2855	24.3766	25.7223	-1.34571	0.0296077
PROF1_HUMAN	sp|P07737|PROF1_HUMAN;tr|K7EJ44|K7EJ44_HUMAN;tr|I3L3D5|I3L3D5_HUMAN	25.7918	25.5023	25.1437	24.7458	25.278	25.9303	26.2612	25.7888	25.1802	25.8618		25.3089	25.2923	25.7219	-0.429557	0.109476
MDHC_HUMAN	sp|P40925|MDHC_HUMAN;tr|B8ZZ51|B8ZZ51_HUMAN;tr|B9A041|B9A041_HUMAN;tr|C9JLV6|C9JLV6_HUMAN;tr|C9JRL4|C9JRL4_HUMAN;tr|C9JF79|C9JF79_HUMAN	25.432	25.0428	25.1716	25.0796	25.0325			25.0972	25.707	26.4552	25.4096	25.9206	25.1517	25.7179	-0.566247	0.0686679
SAFB1_HUMAN	sp|Q15424|SAFB1_HUMAN;tr|K7ES42|K7ES42_HUMAN	24.863	24.8127	25.1234	24.9812	24.6548				25.5245	25.2603		26.3279	24.887	25.7042	-0.817225	0.118327
BTF3_HUMAN	sp|P20290|BTF3_HUMAN;tr|H0Y9Y1|H0Y9Y1_HUMAN;tr|D6RDG3|D6RDG3_HUMAN	25.4391	25.1071	25.7962	25.278	25.7367	25.743					25.6565		25.4714	25.6998	-0.228351	0.164294
HNRH1_HUMAN	sp|P31943|HNRH1_HUMAN;tr|G8JLB6|G8JLB6_HUMAN;tr|E9PCY7|E9PCY7_HUMAN;tr|H0YB39|H0YB39_HUMAN;tr|D6RIU0|D6RIU0_HUMAN;tr|D6RBM0|D6RBM0_HUMAN;tr|E5RGH4|E5RGH4_HUMAN;tr|E7EQJ0|E7EQJ0_HUMAN;tr|D6RAM1|D6RAM1_HUMAN;tr|E5RGV0|E5RGV0_HUMAN;tr|D6R9T0|D6R9T0_HUMAN;tr|D6RFM3|D6RFM3_HUMAN;tr|D6RIT2|D6RIT2_HUMAN;tr|D6RDU3|D6RDU3_HUMAN;tr|D6RJ04|D6RJ04_HUMAN;tr|D6RIH9|D6RIH9_HUMAN;tr|H0YBG7|H0YBG7_HUMAN;tr|H0YBD7…	26.7369	26.2489	26.7383	26.4693	26.2035	25.8587	25.6929	25.5599	25.6245	26.3001	25.665	25.1881	26.4794	25.6984	0.780919	0.00105122
KAP0_HUMAN	sp|P10644|KAP0_HUMAN;tr|K7EM13|K7EM13_HUMAN;tr|K7EPB2|K7EPB2_HUMAN;tr|K7EKR1|K7EKR1_HUMAN;tr|K7EIE5|K7EIE5_HUMAN;tr|K7EID3|K7EID3_HUMAN;tr|K7EJ40|K7EJ40_HUMAN;tr|K7EK41|K7EK41_HUMAN;tr|H7BYW5|H7BYW5_HUMAN;tr|C9JSK5|C9JSK5_HUMAN;sp|P31321|KAP1_HUMAN	27.4983	25.5572	25.8427		25.8597	26.7255	25.8929	26.1466	24.9612	24.8507	25.5764		26.1895	25.6922	0.497264	0.386958
PGBM_HUMAN	sp|P98160|PGBM_HUMAN;tr|Q5SZJ2|Q5SZJ2_HUMAN;tr|Q5SZJ1|Q5SZJ1_HUMAN	25.1567	25.8406	25.4263	24.4468	23.7265	24.4549	24.7501	24.9315	27.1096	26.4444	26.933	25.2146	24.9194	25.6912	-0.77177	0.199491
FRIH_HUMAN	sp|P02794|FRIH_HUMAN;tr|G3V192|G3V192_HUMAN;tr|G3V1D1|G3V1D1_HUMAN;tr|E9PRK8|E9PRK8_HUMAN;tr|E9PKY7|E9PKY7_HUMAN;tr|E9PQR3|E9PQR3_HUMAN;tr|E9PPQ4|E9PPQ4_HUMAN;tr|E9PKM5|E9PKM5_HUMAN;tr|E9PK45|E9PK45_HUMAN	26.4042	26.2897	25.7254	26.1257	26.0209	25.1485	24.4438	25.2232	26.5447	26.6051	25.6406	26.2237	26.1132	25.6899	0.423246	0.233522
G3XAM7_HUMAN	tr|G3XAM7|G3XAM7_HUMAN;sp|P35221|CTNA1_HUMAN;tr|A0A0A0MTJ6|A0A0A0MTJ6_HUMAN;tr|A0A0A0MRI5|A0A0A0MRI5_HUMAN;sp|P26232|CTNA2_HUMAN					25.3651	25.7826				25.5883			25.3651	25.6855	-0.320387	#DIV/0!
CH10_HUMAN	sp|P61604|CH10_HUMAN;tr|B8ZZL8|B8ZZL8_HUMAN;tr|B8ZZ54|B8ZZ54_HUMAN;tr|S4R3N1|S4R3N1_HUMAN	25.9234	25.1308	25.0119	25.2014	26.4019	25.5993	23.7478		25.9744	27.5172	25.959	25.2944	25.5339	25.682	-0.148117	0.800495
ALDR_HUMAN	sp|P15121|ALDR_HUMAN;tr|E9PCX2|E9PCX2_HUMAN;tr|E9PEF9|E9PEF9_HUMAN;sp|C9JRZ8|AK1BF_HUMAN	24.0166				25.6015	25.8457	25.5691	26.2154	25.2032	25.3446		25.9117	24.809	25.6816	-0.872597	0.46496
PHB_HUMAN	sp|P35232|PHB_HUMAN;tr|C9JW96|C9JW96_HUMAN;tr|C9JZ20|C9JZ20_HUMAN;tr|E7ESE2|E7ESE2_HUMAN;tr|E9PCW0|E9PCW0_HUMAN;tr|D6RBK0|D6RBK0_HUMAN	25.8197	25.1205	24.7954	25.0091	25.7149	25.4533	25.6298	26.0622	25.7675	25.7729	25.7926	25.2755	25.2919	25.6791	-0.387233	0.13539
B5MCX3_HUMAN	tr|B5MCX3|B5MCX3_HUMAN;sp|Q15019|SEPT2_HUMAN;tr|C9J2Q4|C9J2Q4_HUMAN;tr|H7C2Y0|H7C2Y0_HUMAN;tr|C9IY94|C9IY94_HUMAN;tr|C9J938|C9J938_HUMAN;tr|H7C310|H7C310_HUMAN;tr|C9JB25|C9JB25_HUMAN;tr|C9IZU3|C9IZU3_HUMAN;tr|C9JQJ4|C9JQJ4_HUMAN;tr|H7C1T1|H7C1T1_HUMAN;tr|B5MD47|B5MD47_HUMAN;tr|C9JZI2|C9JZI2_HUMAN	25.1178	25.6342	25.4393	25.3716	25.5053	25.7845	25.8124	26.0666	24.9626	26.0227	25.9513	25.1435	25.4136	25.6777	-0.264024	0.19439
Q5JSK9_HUMAN	tr|Q5JSK9|Q5JSK9_HUMAN	25.2322	24.1857	24.5494	24.7848	25.189	23.4576	23.9555	23.6422	27.3335	27.6465	26.4335	27.2512	24.7882	25.6743	-0.886071	0.273961
LSM3_HUMAN	sp|P62310|LSM3_HUMAN			25.1936			25.9077	25.7892		25.9931	24.6896		25.981	25.1936	25.6721	-0.478478	#DIV/0!
TCPQ_HUMAN	sp|P50990|TCPQ_HUMAN;tr|H7C2U0|H7C2U0_HUMAN;tr|H7C4C8|H7C4C8_HUMAN	25.464	25.3481	25.1998	25.7716	25.4532	25.624	25.7836	25.5811	25.575	26.0692	25.3924	25.6266	25.4473	25.6645	-0.2172	0.113237
RD23B_HUMAN	sp|P54727|RD23B_HUMAN;tr|H0Y579|H0Y579_HUMAN;tr|Q5W0S4|Q5W0S4_HUMAN;tr|Q5W0S5|Q5W0S5_HUMAN	24.8422	24.3947	24.6938	24.4366					26.1084	25.0775		25.8072	24.5918	25.6644	-1.07255	0.0593954
TPPP3_HUMAN	sp|Q9BW30|TPPP3_HUMAN					24.3502				25.2529	26.2174	26.363	24.7965	24.3502	25.6575	-1.30729	#DIV/0!
SUMO1_HUMAN	sp|P63165|SUMO1_HUMAN;tr|B8ZZN6|B8ZZN6_HUMAN;tr|B8ZZJ0|B8ZZJ0_HUMAN;tr|B9A032|B9A032_HUMAN;tr|B8ZZ67|B8ZZ67_HUMAN	24.4216	25.1538		25.1632	25.6185	25.6635	25.66	25.984	25.3082				25.0893	25.6539	-0.564666	0.106589
RL7_HUMAN	sp|P18124|RL7_HUMAN;tr|A8MUD9|A8MUD9_HUMAN	24.5443	25.7718	25.9866	26.6301	26.5263	26.3442	25.7302	25.8416	25.2719	25.4781	25.7615	25.1146	25.8918	25.6489	0.242968	0.571868
CATZ_HUMAN	sp|Q9UBR2|CATZ_HUMAN		24.3728							25.6339				24.3728	25.6339	-1.26113	#DIV/0!
E9PHY5_HUMAN	tr|E9PHY5|E9PHY5_HUMAN;sp|O43491|E41L2_HUMAN;tr|E9PK52|E9PK52_HUMAN;tr|Q6R5J7|Q6R5J7_HUMAN;tr|E9PII3|E9PII3_HUMAN;tr|Q6ZSX4|Q6ZSX4_HUMAN;tr|E9PQN0|E9PQN0_HUMAN;tr|E9PRG1|E9PRG1_HUMAN;tr|E9PIG0|E9PIG0_HUMAN;tr|E9PQD2|E9PQD2_HUMAN;tr|I6L9B1|I6L9B1_HUMAN;tr|E9PJP4|E9PJP4_HUMAN;tr|E9PPC9|E9PPC9_HUMAN;tr|E9PN54|E9PN54_HUMAN;tr|E9PMV8|E9PMV8_HUMAN;tr|H0Y5B0|H0Y5B0_HUMAN	25.2771	26.3669	26.5296	26.2028	26.1	24.7995	25.2295	24.7403	26.1616	26.1432	26.2344	26.068	26.0953	25.6252	0.470095	0.191394
ERO1B_HUMAN	sp|Q86YB8|ERO1B_HUMAN;tr|Q5TAE8|Q5TAE8_HUMAN;tr|Q5T1H5|Q5T1H5_HUMAN;tr|G3V2H0|G3V2H0_HUMAN	24.4836		23.1982		23.3097				26.0458	25.7746		25.0326	23.6638	25.6177	-1.95384	0.0218132
C9J3L8_HUMAN	tr|C9J3L8|C9J3L8_HUMAN;tr|C9J5W0|C9J5W0_HUMAN;sp|P43307|SSRA_HUMAN;tr|E9PAL7|E9PAL7_HUMAN;tr|C9IZQ1|C9IZQ1_HUMAN				25.0746	25.1234	25.4835	25.7812	25.3903			25.9373	25.4895	25.099	25.6164	-0.517357	0.00649759
STIP1_HUMAN	sp|P31948|STIP1_HUMAN;tr|F5H783|F5H783_HUMAN;tr|F5GXD8|F5GXD8_HUMAN;tr|H0YGI8|H0YGI8_HUMAN	26.2726	26.2854	25.8221	25.635	25.209	24.9387			25.7273	26.5682	25.5007	25.3467	25.8448	25.6163	0.228519	0.519891
E9PQD7_HUMAN	tr|E9PQD7|E9PQD7_HUMAN;sp|P15880|RS2_HUMAN;tr|H0YEN5|H0YEN5_HUMAN;tr|E9PPT0|E9PPT0_HUMAN;tr|E9PMM9|E9PMM9_HUMAN;tr|H3BNG3|H3BNG3_HUMAN;tr|H0YE27|H0YE27_HUMAN;tr|I3L404|I3L404_HUMAN				24.8861	25.7426	26.0626	25.9977	26.3756	25.2193	24.2954	25.7476	25.6107	25.3144	25.6156	-0.301175	0.613657
CAB45_HUMAN	sp|Q9BRK5|CAB45_HUMAN;tr|H0Y3T6|H0Y3T6_HUMAN;tr|G3V1E2|G3V1E2_HUMAN	26.422	24.7234	25.9328	25.2995	25.5995	24.766	24.9802	24.6813	27.0988	25.5841	25.4928	26.678	25.5954	25.6116	-0.0161722	0.972508
NUDC_HUMAN	sp|Q9Y266|NUDC_HUMAN;tr|A0A0A0MSS4|A0A0A0MSS4_HUMAN;tr|A0A0A0MSU9|A0A0A0MSU9_HUMAN		25.7396	26.2614	26.6246	26.9344	26.3823	25.7999	26.2119	25.1801	25.3411	25.2128	25.1386	26.39	25.6095	0.780463	0.0496017
HNRPF_HUMAN	sp|P52597|HNRPF_HUMAN	26.7577	26.804	26.5923	25.9989	25.773	25.7034	25.5558	25.3737	26.2737	24.5171	25.4326	26.3204	26.3852	25.5967	0.788529	0.0302418
EIF3A_HUMAN	sp|Q14152|EIF3A_HUMAN	25.3281	26.447	26.6338	27.0044	26.4498	26.1987	26.3104	25.5043	25.0212	25.6085	25.4834	25.0264	26.3726	25.5933	0.779357	0.0528774
Q5JR95_HUMAN	tr|Q5JR95|Q5JR95_HUMAN;sp|P62241|RS8_HUMAN	24.638	25.199	25.5916	25.667	26.3858	25.9306	25.4596	25.7209	24.9724	25.7197	25.7695	25.5494	25.4963	25.5889	-0.0926019	0.776956
LMNB2_HUMAN	sp|Q03252|LMNB2_HUMAN;tr|J9JID7|J9JID7_HUMAN	27.3779	27.5112	27.1547	26.916	26.1574	26.0964	24.7276	24.5379	25.1297	27.5747	25.8641	25.1768	27.0234	25.5868	1.4367	0.011778
COPB2_HUMAN	sp|P35606|COPB2_HUMAN;tr|H0YAC7|H0YAC7_HUMAN;tr|D6R997|D6R997_HUMAN;tr|D6RBZ7|D6RBZ7_HUMAN;tr|D6RCL6|D6RCL6_HUMAN;tr|D6RBG7|D6RBG7_HUMAN;tr|D6RBT6|D6RBT6_HUMAN;tr|H0Y938|H0Y938_HUMAN	24.4825	25.3145	25.1842	25.146	25.0707	25.3305	25.3631		25.8436	25.5938	25.8712	25.3628	25.0396	25.5608	-0.521238	0.0199686
SPTA1_HUMAN	sp|P02549|SPTA1_HUMAN;tr|A0A087WZE4|A0A087WZE4_HUMAN;tr|V9GY79|V9GY79_HUMAN			23.1547							25.5601			23.1547	25.5601	-2.40532	#DIV/0!
B4DGU4_HUMAN	tr|B4DGU4|B4DGU4_HUMAN;sp|P35222|CTNB1_HUMAN;tr|E7EMJ5|E7EMJ5_HUMAN;tr|C9IZ65|C9IZ65_HUMAN;tr|E9PDF9|E9PDF9_HUMAN;tr|E7EV28|E7EV28_HUMAN	25.3523	25.8989	25.0115	25.6614	24.9978	24.938	25.0403		26.2269	26.2262	25.2295	25.6739	25.3844	25.5558	-0.171409	0.576108
CHM4B_HUMAN	sp|Q9H444|CHM4B_HUMAN	24.8042	25.637	25.6016	26.21	25.5582	25.4494	25.4885			25.6467	25.7827	25.3987	25.5622	25.5532	0.00903254	0.970851
H7C0A3_HUMAN	tr|H7C0A3|H7C0A3_HUMAN;sp|P59998|ARPC4_HUMAN;tr|F8WCF6|F8WCF6_HUMAN;tr|R4GN08|R4GN08_HUMAN;tr|F8WDD7|F8WDD7_HUMAN;tr|A0A0A6YYG9|A0A0A6YYG9_HUMAN	22.7625	22.6507	22.0701		26.0195	25.6488	26.6925	27.023	24.4271	23.967			23.3757	25.5517	-2.17599	0.0944938
A0A0A0MR02_HUMAN	tr|A0A0A0MR02|A0A0A0MR02_HUMAN;sp|P45880|VDAC2_HUMAN;tr|Q5JSD2|Q5JSD2_HUMAN;tr|Q5JSD1|Q5JSD1_HUMAN	25.7911	25.4165	25.3652	25.1585	25.3132	25.4007	25.3241	25.6171	26.256	25.1969	25.234	25.7083	25.4089	25.5339	-0.124974	0.491532
D6RAN4_HUMAN	tr|D6RAN4|D6RAN4_HUMAN;sp|P32969|RL9_HUMAN;tr|H0Y9V9|H0Y9V9_HUMAN;tr|E7ESE0|E7ESE0_HUMAN;tr|H0Y9R4|H0Y9R4_HUMAN	25.4236	25.3732	25.6592	25.8264	25.5918	25.1654	25.1411	25.799	25.5664	25.7812	25.6738	25.6038	25.5748	25.533	0.0418856	0.757081
CAH1_HUMAN	sp|P00915|CAH1_HUMAN;tr|E5RHP7|E5RHP7_HUMAN;tr|E5RH81|E5RH81_HUMAN;tr|E5RIF9|E5RIF9_HUMAN;tr|E5RG43|E5RG43_HUMAN;tr|E5RFE7|E5RFE7_HUMAN;tr|E5RII2|E5RII2_HUMAN;tr|E5RGU8|E5RGU8_HUMAN;tr|E5RFL2|E5RFL2_HUMAN;tr|E5RG81|E5RG81_HUMAN;tr|E5RJI8|E5RJI8_HUMAN;tr|H0YBE2|H0YBE2_HUMAN;tr|E5RJF6|E5RJF6_HUMAN;tr|E5RHS7|E5RHS7_HUMAN	22.1033	25.2165	22.8744	27.709	23.3886				23.7384	28.5307	24.3117		24.2584	25.5269	-1.26859	0.524896
PRS6B_HUMAN	sp|P43686|PRS6B_HUMAN	25.1912	25.2952	25.6496	25.4626	25.4856	25.6162	25.0768	25.397	24.8535	25.9312	26.1855	25.5849	25.4168	25.5207	-0.10391	0.602615
A0A0A0MRA5_HUMAN	tr|A0A0A0MRA5|A0A0A0MRA5_HUMAN;tr|B7Z4B8|B7Z4B8_HUMAN;sp|Q9BUJ2|HNRL1_HUMAN;tr|M0QYZ0|M0QYZ0_HUMAN;tr|M0R3F1|M0R3F1_HUMAN;tr|M0R203|M0R203_HUMAN;tr|M0QZV6|M0QZV6_HUMAN;tr|M0R0K8|M0R0K8_HUMAN;tr|M0QYI8|M0QYI8_HUMAN;tr|M0QYM5|M0QYM5_HUMAN	24.2301	24.3316	24.5892	24.829	24.8387				25.0264	26.4434	25.0569	25.5532	24.5637	25.52	-0.956303	0.0559038
FABP5_HUMAN	sp|Q01469|FABP5_HUMAN	25.5182	24.9243	24.6941	24.9168	25.0416							25.4988	25.019	25.4988	-0.47983	#DIV/0!
SYNC_HUMAN	sp|O43776|SYNC_HUMAN;tr|K7EJ19|K7EJ19_HUMAN;tr|K7EIU7|K7EIU7_HUMAN;tr|K7EQ35|K7EQ35_HUMAN		25.0531		25.1055						25.4827			25.0793	25.4827	-0.403345	#DIV/0!
CYTB_HUMAN	sp|P04080|CYTB_HUMAN	26.2412	25.5042							25.2232			25.7348	25.8727	25.479	0.393735	0.482217
PACN2_HUMAN	sp|Q9UNF0|PACN2_HUMAN;tr|H0Y923|H0Y923_HUMAN		25.3184		24.7715		25.5132						25.4255	25.045	25.4693	-0.424376	0.359362
SKP1_HUMAN	sp|P63208|SKP1_HUMAN;tr|E7ERH2|E7ERH2_HUMAN;tr|F8W8N3|F8W8N3_HUMAN;tr|E5RJR5|E5RJR5_HUMAN;tr|E5RGM3|E5RGM3_HUMAN;tr|E5RHM3|E5RHM3_HUMAN;tr|E5RGM4|E5RGM4_HUMAN;tr|E5RI56|E5RI56_HUMAN	23.854		24.2422		24.8675	25.2323	24.764	25.0089	26.1332	25.1124	25.6344	26.3331	24.3212	25.4598	-1.13853	0.0321158
Q3KNR6_HUMAN	tr|Q3KNR6|Q3KNR6_HUMAN;sp|P50502|F10A1_HUMAN;tr|H7C3I1|H7C3I1_HUMAN;tr|F6VDH7|F6VDH7_HUMAN;sp|Q8IZP2|ST134_HUMAN;tr|A0A087X1H6|A0A087X1H6_HUMAN;sp|Q8NFI4|F10A5_HUMAN;tr|F8WAQ7|F8WAQ7_HUMAN	25.7589	25.6168	25.5544	25.9619	25.1276	25.0281	24.3439	24.7902	26.1902	26.9435	25.1074	25.7672	25.6039	25.4529	0.150987	0.691223
CATB_HUMAN	sp|P07858|CATB_HUMAN;tr|R4GMQ5|R4GMQ5_HUMAN;tr|E9PS78|E9PS78_HUMAN;tr|E9PR54|E9PR54_HUMAN;tr|E9PJ67|E9PJ67_HUMAN;tr|E9PCB3|E9PCB3_HUMAN;tr|E9PKQ7|E9PKQ7_HUMAN;tr|E9PNL5|E9PNL5_HUMAN;tr|E9PHZ5|E9PHZ5_HUMAN;tr|E9PLY3|E9PLY3_HUMAN;tr|E9PSG5|E9PSG5_HUMAN;tr|E9PQM1|E9PQM1_HUMAN	26.8392	25.5327	26.2088	26.1046	24.7147	24.6196			26.5142	25.7272	24.7163	25.67	25.88	25.4495	0.430512	0.416192
RL7A_HUMAN	sp|P62424|RL7A_HUMAN;tr|Q5T8U2|Q5T8U2_HUMAN	25.0836	26.6501	25.945	26.6095	26.2819	25.7419	25.5662	25.226	24.7133	25.5767	25.4607	25.8182	26.114	25.4433	0.670719	0.0816155
TPD54_HUMAN	sp|O43399|TPD54_HUMAN;tr|A0A087WYR3|A0A087WYR3_HUMAN;tr|A0A087WZ51|A0A087WZ51_HUMAN	24.3327	24.2303	24.0983	23.9067		25.8505	26.0461	25.1964	24.6683	26.01	25.3751	24.8934	24.142	25.4343	-1.29226	0.000472191
PRDX6_HUMAN	sp|P30041|PRDX6_HUMAN	25.8537		24.5312	24.1264	25.6107	25.7244	25.8315	25.8339	24.8293	24.7702	25.4688	25.5553	25.0305	25.4305	-0.399982	0.423973
COX5B_HUMAN	sp|P10606|COX5B_HUMAN	23.8928	23.4611	24.3452		23.8473				26.6917	26.5921	23.8109	24.6205	23.8866	25.4288	-1.54217	0.119081
CKAP4_HUMAN	sp|Q07065|CKAP4_HUMAN	27.3998	27.2512	27.2755	26.7494	26.4649	26.0043	25.784	25.8225	24.8453	25.6698	25.3189	24.5411	27.0282	25.4265	1.60165	0.000166712
TCPZ_HUMAN	sp|P40227|TCPZ_HUMAN	26.0437	25.052	24.5406	24.9206	25.1759	25.6872	25.5196	26.004	24.5641	25.2661	25.4706	25.4533	25.1466	25.4236	-0.277022	0.384201
F8VQE1_HUMAN	tr|F8VQE1|F8VQE1_HUMAN;sp|Q9UHB6|LIMA1_HUMAN;tr|F8VS07|F8VS07_HUMAN;tr|F8VRN8|F8VRN8_HUMAN	23.9393		24.7357	24.5997					24.7742	26.1679		25.3154	24.4249	25.4192	-0.994263	0.118887
TRY3_HUMAN	sp|P35030|TRY3_HUMAN;tr|B1AN99|B1AN99_HUMAN	25.6472				25.2608						25.418		25.454	25.418	0.035986	#DIV/0!
PTRF_HUMAN	sp|Q6NZI2|PTRF_HUMAN	25.6006	25.2263		26.1656	25.1836	24.8922	25.3358	25.2947	25.4353	25.7083	25.754	25.4819	25.544	25.4146	0.129415	0.632443
IGHM_HUMAN	sp|P01871|IGHM_HUMAN;tr|A0A075B6N9|A0A075B6N9_HUMAN;tr|A0A087X2C0|A0A087X2C0_HUMAN;tr|A0A087WYJ9|A0A087WYJ9_HUMAN;sp|P04220|MUCB_HUMAN	22.0874	22.8134	23.466	24.3282						25.4011			23.1738	25.4011	-2.22737	#DIV/0!
ERP44_HUMAN	sp|Q9BS26|ERP44_HUMAN	26.699	24.9308	25.7255	24.3196	24.9561	24.3273	24.9096	25.9547	26.504	25.4925	25.0376	25.4985	25.3262	25.3892	-0.0630014	0.901246
ODO2_HUMAN	sp|P36957|ODO2_HUMAN;tr|Q86SW4|Q86SW4_HUMAN;tr|H0YJF9|H0YJF9_HUMAN;tr|G3V5M3|G3V5M3_HUMAN;tr|G3V3F0|G3V3F0_HUMAN	25.0541	25.8355	24.9949	25.3888	26.0135	25.3167		25.2015		25.8731	25.1646		25.4574	25.389	0.0684066	0.801738
PSA5_HUMAN	sp|P28066|PSA5_HUMAN	27.6435	27.2375	27.2855	26.5629	26.0021	26.0909	26.0648	25.9126	24.9573	24.9007	25.2782	24.4382	26.9463	25.3775	1.56877	0.00289496
C9JZG1_HUMAN	tr|C9JZG1|C9JZG1_HUMAN;sp|P55884|EIF3B_HUMAN;tr|C9JQN7|C9JQN7_HUMAN	24.6082	24.5487	24.9681	25.2146	25.0032	25.4634	25.1568	25.4921	25.6442	24.9898	25.2733	25.6121	24.8686	25.376	-0.50739	0.0118952
ACON_HUMAN	sp|Q99798|ACON_HUMAN;tr|A2A274|A2A274_HUMAN	25.3533	25.7674	25.3933	25.5414	25.4841	25.7779	25.1954	25.4087	25.3634	26.9242	23.7838	25.1676	25.5079	25.3744	0.133468	0.721391
FKBP4_HUMAN	sp|Q02790|FKBP4_HUMAN;tr|F5H1U3|F5H1U3_HUMAN;tr|H0YFG2|H0YFG2_HUMAN	25.8979	25.0322	25.2377	25.0933	25.4164	25.9023	25.9438	25.6694	25.1404	24.573	25.3042	25.03	25.3355	25.3662	-0.0306778	0.902901
NID1_HUMAN	sp|P14543|NID1_HUMAN	25.6973	26.3816	25.4556	24.9702	23.342				26.381	26.1738	24.0392	24.8706	25.1693	25.3662	-0.196804	0.801862
E7EMM4_HUMAN	tr|E7EMM4|E7EMM4_HUMAN;sp|Q13510|ASAH1_HUMAN									25.346	25.3856			#DIV/0!	25.3658	#DIV/0!	#DIV/0!
EIF3I_HUMAN	sp|Q13347|EIF3I_HUMAN;tr|Q5TFK1|Q5TFK1_HUMAN	26.0485	25.4962	25.2388	25.1456	25.312	25.4395	25.4892	25.5108	25.1303	25.2495			25.4482	25.3639	0.0843571	0.651744
CAPG_HUMAN	sp|P40121|CAPG_HUMAN;tr|E7ENU9|E7ENU9_HUMAN;tr|H7C0X8|H7C0X8_HUMAN;tr|B8ZZL6|B8ZZL6_HUMAN	26.1383			25.5782			25.5179	25.7532		24.7805			25.8583	25.3505	0.507762	0.306437
PTBP1_HUMAN	sp|P26599|PTBP1_HUMAN;tr|A6NLN1|A6NLN1_HUMAN;tr|K7EKJ7|K7EKJ7_HUMAN;tr|A0A087WUW5|A0A087WUW5_HUMAN;tr|K7ELW5|K7ELW5_HUMAN;tr|K7ES59|K7ES59_HUMAN;tr|K7EK45|K7EK45_HUMAN;tr|A0A087WU68|A0A087WU68_HUMAN	25.2737	25.3323	25.9283	25.3984	25.2815	25.6038	25.6115	25.7535	25.0597	25.3304	24.8279	25.258	25.4428	25.3493	0.0935898	0.60686
RAB1B_HUMAN	sp|Q9H0U4|RAB1B_HUMAN;tr|E9PLD0|E9PLD0_HUMAN;tr|A0A087WTI1|A0A087WTI1_HUMAN;sp|Q92928|RAB1C_HUMAN	25.4784	25.555	25.1475	25.1277	25.3547	25.5005	25.2281	25.6365	25.4049	25.2518	25.3076	25.1114	25.3327	25.3487	-0.0159786	0.887113
SNX2_HUMAN	sp|O60749|SNX2_HUMAN				24	25.4804	25.9875	26.0266	25.8491		24.2343	25.2328	24.7592	24.7402	25.3482	-0.608042	0.557061
MIC19_HUMAN	sp|Q9NX63|MIC19_HUMAN;tr|C9JRZ6|C9JRZ6_HUMAN;tr|F8WAR4|F8WAR4_HUMAN					23.4422					25.3364			23.4422	25.3364	-1.89425	#DIV/0!
CEL2A_HUMAN	sp|P08217|CEL2A_HUMAN	27.6386	26.7951	27.3628	26.4083	26.3208	24.843	25.0784	25.2882	24.7559	25.7731	25.0992	26.5055	26.9051	25.3348	1.57035	0.00143558
MYH14_HUMAN	sp|Q7Z406|MYH14_HUMAN;tr|A0A0C4DFM8|A0A0C4DFM8_HUMAN;tr|A1L2Z2|A1L2Z2_HUMAN;tr|M0QY43|M0QY43_HUMAN					23.4125					25.333			23.4125	25.333	-1.92055	#DIV/0!
SF3B1_HUMAN	sp|O75533|SF3B1_HUMAN;tr|F8WC19|F8WC19_HUMAN;tr|B4DGZ4|B4DGZ4_HUMAN	24.9741	26.3357	25.7086	25.6714	25.2946	25.2416	25.9472	25.638	24.8369	25.8268	25.0114	24.8189	25.5969	25.3315	0.265347	0.385632
KCRB_HUMAN	sp|P12277|KCRB_HUMAN;tr|G3V4N7|G3V4N7_HUMAN;tr|G3V461|G3V461_HUMAN;tr|H0YJG0|H0YJG0_HUMAN;tr|G3V2I1|G3V2I1_HUMAN				24.929	24.5061		25.4203	26.169	24.9163	24.9656	25.7442	24.7626	24.7176	25.3297	-0.61209	0.125796
H7C2W9_HUMAN	tr|H7C2W9|H7C2W9_HUMAN;tr|C9JU56|C9JU56_HUMAN;tr|B7Z4E3|B7Z4E3_HUMAN;sp|P62899|RL31_HUMAN;tr|B7Z4C8|B7Z4C8_HUMAN;tr|B8ZZK4|B8ZZK4_HUMAN	25.4519		25.5155	25.1729	25.838		25.3206						25.4946	25.3206	0.173944	#VALUE!
A0A087WTP3_HUMAN	tr|A0A087WTP3|A0A087WTP3_HUMAN;sp|Q92945|FUBP2_HUMAN;tr|M0R0I5|M0R0I5_HUMAN;tr|M0QYH3|M0QYH3_HUMAN;tr|M0QXW7|M0QXW7_HUMAN;tr|M0QYG1|M0QYG1_HUMAN;tr|M0R0C6|M0R0C6_HUMAN	23.4064	23.4665	22.6219	23.8367	23.0437			24.0033		26.6251			23.275	25.3142	-2.03916	0.358777
D6RG13_HUMAN	tr|D6RG13|D6RG13_HUMAN;sp|P61247|RS3A_HUMAN;tr|D6RAT0|D6RAT0_HUMAN;tr|H0Y8L7|H0Y8L7_HUMAN;tr|D6RB09|D6RB09_HUMAN;tr|E9PFI5|E9PFI5_HUMAN;tr|H0Y9Y4|H0Y9Y4_HUMAN;tr|D6RAS7|D6RAS7_HUMAN;tr|D6R9B6|D6R9B6_HUMAN;tr|D6RGE0|D6RGE0_HUMAN;tr|D6RI02|D6RI02_HUMAN;tr|D6RED7|D6RED7_HUMAN	24.3452	25.2234	25.4554	25.4059	25.7836	25.1818	25.6269	24.9625	25.6616	25.4217	25.067	25.2184	25.2427	25.3057	-0.0630283	0.819166
HNRPQ_HUMAN	sp|O60506|HNRPQ_HUMAN;tr|F6UXX1|F6UXX1_HUMAN;tr|B7Z645|B7Z645_HUMAN	25.6453	25.09	25.1202	25.3178	25.8081	25.7797	25.6259	25.3354	24.7619	24.8227	25.6471	25.158	25.3963	25.3044	0.0919078	0.671055
H0YFA4_HUMAN	tr|H0YFA4|H0YFA4_HUMAN;sp|P52943|CRIP2_HUMAN;tr|H0YHD8|H0YHD8_HUMAN	24.0479		24.4712	23.6781					26.2822	25.3733	24.2473	25.3035	24.0658	25.3016	-1.2358	0.0536278
G3BP2_HUMAN	sp|Q9UN86|G3BP2_HUMAN;tr|D6RAC7|D6RAC7_HUMAN;tr|D6RB17|D6RB17_HUMAN	24.6632		24.8641	25.0433	25.1197	25.7921	25.71	25.0969	24.2817	25.5399	25.3118	25.3184	24.9226	25.293	-0.370427	0.124202
LRRF1_HUMAN	sp|Q32MZ4|LRRF1_HUMAN	25.0231	25.5934	25.7569	26.1313	25.6546	25.119	24.9849	25.0853	25.3524	25.1594	25.5373	25.8082	25.6318	25.2923	0.339502	0.15029
IF2A_HUMAN	sp|P05198|IF2A_HUMAN;tr|H0YJS4|H0YJS4_HUMAN;tr|G3V4T5|G3V4T5_HUMAN	24.0804	25.1153	25.0558	25.5892	25.673	25.2188	25.9997	26.2137	24.9535	24.4788	25.1413	24.9914	25.1027	25.2853	-0.182595	0.630346
A0A087X0X3_HUMAN	tr|A0A087X0X3|A0A087X0X3_HUMAN;sp|P52272|HNRPM_HUMAN;tr|M0R019|M0R019_HUMAN;tr|M0QZM1|M0QZM1_HUMAN;tr|M0R2I7|M0R2I7_HUMAN;tr|M0R2T0|M0R2T0_HUMAN;tr|M0R0Y6|M0R0Y6_HUMAN;tr|M0QYQ7|M0QYQ7_HUMAN;tr|M0R0N3|M0R0N3_HUMAN;tr|M0QY96|M0QY96_HUMAN;tr|M0QYL3|M0QYL3_HUMAN	25.807	26.2119	26.3633	26.1644	26.0001	25.1346	24.9949	24.5686	24.7675	27.0014	25.4485	24.9675	26.1093	25.269	0.840341	0.0342326
LSM5_HUMAN	sp|Q9Y4Y9|LSM5_HUMAN									26.061	24.3499	25.364		#DIV/0!	25.2583	#DIV/0!	#DIV/0!
TALDO_HUMAN	sp|P37837|TALDO_HUMAN;tr|F2Z393|F2Z393_HUMAN;tr|E9PM01|E9PM01_HUMAN;tr|E9PKI8|E9PKI8_HUMAN	24.85	25.4697	25.0992	25.093	25.4848	25.1425	24.6303	24.7943	25.5576	26.121	24.8232	25.6267	25.1993	25.2422	-0.042882	0.861671
COIA1_HUMAN	sp|P39060|COIA1_HUMAN;tr|H7BXV5|H7BXV5_HUMAN;tr|H7C457|H7C457_HUMAN	24.732	25.2435	24.6157	24.9502					26.1143	24.3527			24.8854	25.2335	-0.348133	0.760584
TRA2B_HUMAN	sp|P62995|TRA2B_HUMAN;tr|H7BXF3|H7BXF3_HUMAN;tr|H7C2L4|H7C2L4_HUMAN	24.5493	25.0511	25.7652	25.3221	25.0003	25.2298	25.2812	25.3164	25.2969	24.8393	25.2367	25.3962	25.1376	25.2281	-0.0905015	0.686502
PGS2_HUMAN	sp|P07585|PGS2_HUMAN;tr|F8VXZ8|F8VXZ8_HUMAN;tr|F8VUF6|F8VUF6_HUMAN;tr|F8VWU0|F8VWU0_HUMAN;tr|F8VX58|F8VX58_HUMAN	24.6633	25.1343	25.2774	24.3349	23.7452				25.6014	26.2895	23.7913		24.631	25.2274	-0.596375	0.515901
TGM2_HUMAN	sp|P21980|TGM2_HUMAN;tr|A2A299|A2A299_HUMAN;tr|A2A2A0|A2A2A0_HUMAN		25.2046	24.668	24.4446	25.0957	25.3046	25.1807	25.6406	25.2027			24.751	24.8532	25.2159	-0.362696	0.162428
A0A087WXM6_HUMAN	tr|A0A087WXM6|A0A087WXM6_HUMAN;tr|J3QQT2|J3QQT2_HUMAN;tr|J3KRX5|J3KRX5_HUMAN;sp|P18621|RL17_HUMAN;tr|A0A0A6YYL6|A0A0A6YYL6_HUMAN;tr|J3QLC8|J3QLC8_HUMAN;tr|A0A0A0MRF8|A0A0A0MRF8_HUMAN;tr|J3KRB3|J3KRB3_HUMAN;tr|A0A087WWH0|A0A087WWH0_HUMAN;tr|J3QS96|J3QS96_HUMAN;tr|J3KSJ0|J3KSJ0_HUMAN;tr|A0A087WY81|A0A087WY81_HUMAN		24.6964	24.4446	25.1193	25.4825	24.805	24.6867	25.0922	24.4122	26.3702	26.0312	24.9943	24.9357	25.1988	-0.263149	0.480766
MYL9_HUMAN	sp|P24844|MYL9_HUMAN	26.2763	26.0337	25.7079	25.5098	24.8363		25.1472	25.4406	24.9661	25.579	24.9655	25.054	25.6728	25.1921	0.480706	0.128928
RS20_HUMAN	sp|P60866|RS20_HUMAN;tr|E5RIP1|E5RIP1_HUMAN;tr|E5RJX2|E5RJX2_HUMAN;tr|G3XAN0|G3XAN0_HUMAN	25.0061		25.8978	25.0918	25.1712	24.8815	25.1334		24.7976	25.6167	25.5793	25.0944	25.2918	25.1838	0.107941	0.679948
2AAA_HUMAN	sp|P30153|2AAA_HUMAN;tr|B3KQV6|B3KQV6_HUMAN;sp|P30154|2AAB_HUMAN;tr|E9PH38|E9PH38_HUMAN;tr|C9J9C1|C9J9C1_HUMAN;tr|E9PPI5|E9PPI5_HUMAN;tr|E9PNM7|E9PNM7_HUMAN;tr|E9PHZ6|E9PHZ6_HUMAN;tr|H0YDG7|H0YDG7_HUMAN	25.4283	25.0543	24.6923	25.2563	25.2315	25.1571	25.4172	25.3408	25.8032	24.4751		24.8804	25.1325	25.179	-0.0464405	0.84181
NUCKS_HUMAN	sp|Q9H1E3|NUCKS_HUMAN		24.1074	24.8485	24.7191	25.5468	24.1309	24.4165	24.1936	24.4785	26.1825	26.8561	25.9863	24.8054	25.1778	-0.372345	0.490592
SND1_HUMAN	sp|Q7KZF4|SND1_HUMAN;tr|H7C597|H7C597_HUMAN	26.3163	26.0564	25.794	25.8255	25.3919	25.0536	24.7426	24.9422	25.2727	25.9253	24.9734	25.3168	25.8768	25.1752	0.701576	0.00845775
GNAS3_HUMAN	sp|O95467|GNAS3_HUMAN;tr|H0Y7Z6|H0Y7Z6_HUMAN;tr|A2A2S1|A2A2S1_HUMAN	25.8976	24.0838		25.8082	25.5088		24.8345	25.1225		24.7621	25.9643		25.3246	25.1709	0.15373	0.772248
CO1A1_HUMAN	sp|P02452|CO1A1_HUMAN			25.6269						24.7459	26.8368	24.5222	24.5613	25.6269	25.1665	0.460333	#DIV/0!
M0R0F0_HUMAN	tr|M0R0F0|M0R0F0_HUMAN;sp|P46782|RS5_HUMAN;tr|M0QZN2|M0QZN2_HUMAN;tr|M0R0R2|M0R0R2_HUMAN		25.3421	25.1865	24.9557	25.5216	24.9207				25.3109	25.374	25.0491	25.2515	25.1637	0.0878036	0.60535
1A66_HUMAN	sp|P30457|1A66_HUMAN;sp|P30453|1A34_HUMAN;sp|P30450|1A26_HUMAN;sp|P18462|1A25_HUMAN;sp|P16190|1A33_HUMAN;sp|P10316|1A69_HUMAN;sp|P01891|1A68_HUMAN;tr|A0A087WWL9|A0A087WWL9_HUMAN;sp|Q31612|1B73_HUMAN;sp|P30512|1A29_HUMAN;sp|P30459|1A74_HUMAN;sp|P30456|1A43_HUMAN;sp|P16189|1A31_HUMAN;sp|P10314|1A32_HUMAN;sp|P01892|1A02_HUMAN;sp|Q95604|1C17_HUMAN;tr|F6U0H7|F6U0H7_HUMAN;sp|Q31610|1B81_HUMAN;sp|P30486…	24.4469	24.6817	24.8506	24.8768	25.7874	25.8568	25.8202	25.6524	24.5414	24.4374	24.9249	24.9107	24.9287	25.1634	-0.234707	0.484124
PLIN3_HUMAN	sp|O60664|PLIN3_HUMAN;tr|K7ERZ3|K7ERZ3_HUMAN;tr|K7EL96|K7EL96_HUMAN;tr|K7ER39|K7ER39_HUMAN	25.5665	24.6079	24.5153		24.7928		24.9602		25.3596				24.8706	25.1599	-0.289271	0.412305
CAP1_HUMAN	sp|Q01518|CAP1_HUMAN;tr|Q5T0R7|Q5T0R7_HUMAN;tr|Q5T0R6|Q5T0R6_HUMAN;tr|Q5T0R5|Q5T0R5_HUMAN;tr|Q5T0R4|Q5T0R4_HUMAN;tr|Q5T0R3|Q5T0R3_HUMAN;tr|Q5T0R2|Q5T0R2_HUMAN;tr|Q5T0R1|Q5T0R1_HUMAN;tr|Q5T0R9|Q5T0R9_HUMAN;tr|Q5T0R8|Q5T0R8_HUMAN;tr|Q5T0S3|Q5T0S3_HUMAN	24.1668	24.8656	24.2819	25.0778	24.7354	25.5297	25.5875	25.1759	24.3413	24.7228	25.7069	25.0222	24.6255	25.1552	-0.529695	0.0662796
GDIA_HUMAN	sp|P31150|GDIA_HUMAN;tr|G5E9U5|G5E9U5_HUMAN	24.6544	23.7591	24.4299	24.3127	24.3584				25.8445	24.9223		24.6791	24.3029	25.1486	-0.8457	0.124608
PAI2B_HUMAN	sp|Q9ULR5|PAI2B_HUMAN	25.9345	25.5227	25.5709	24.9218	25.0953				24.6908		24.7693	25.9687	25.409	25.143	0.266097	0.599741
LG3BP_HUMAN	sp|Q08380|LG3BP_HUMAN;tr|K7EJY8|K7EJY8_HUMAN;tr|K7ESM3|K7ESM3_HUMAN;tr|K7EKQ5|K7EKQ5_HUMAN;tr|K7EP36|K7EP36_HUMAN	24.0248	23.7784	23.5868	24.7702	23.1577	23.54			26.0746	25.401		25.5533	23.8636	25.1422	-1.27866	0.0997661
GATM_HUMAN	sp|P50440|GATM_HUMAN;tr|H0YMX4|H0YMX4_HUMAN;tr|H0YN43|H0YN43_HUMAN;tr|H0YLC6|H0YLC6_HUMAN	26.7419	27.9465	27.4064	26.1375	25.9342	24.3221	24.0778	24.5278	25.477	26.36		26.0647	26.8333	25.1382	1.69506	0.0126739
E9PP21_HUMAN	tr|E9PP21|E9PP21_HUMAN;sp|P21291|CSRP1_HUMAN;tr|E9PS42|E9PS42_HUMAN;tr|E9PND2|E9PND2_HUMAN	24.7082	24.6575	24.7913						25.952	24.8634	24.1033	25.6176	24.719	25.1341	-0.415119	0.388714
RINI_HUMAN	sp|P13489|RINI_HUMAN;tr|E9PMJ3|E9PMJ3_HUMAN;tr|E9PLZ3|E9PLZ3_HUMAN;tr|E9PIM9|E9PIM9_HUMAN;tr|H0YCR7|H0YCR7_HUMAN;tr|E9PMA9|E9PMA9_HUMAN;tr|E9PMN0|E9PMN0_HUMAN;tr|E9PIK5|E9PIK5_HUMAN	25.9024	25.1469	25.653	25.4267	24.1988	23.2765			26.9064	25.0888	24.3551	26.0364	25.2655	25.1326	0.132896	0.855683
NDKA_HUMAN	sp|P15531|NDKA_HUMAN	24.1449			24.9783		25.5235	25.7121	25.606	24.9785	24.4035	25.0579	24.6282	24.5616	25.13	-0.56835	0.378565
RTN1_HUMAN	sp|Q16799|RTN1_HUMAN;tr|Q2NKQ5|Q2NKQ5_HUMAN	23.5019	23.4184	24.1339	23.4539					25.1608	25.483	25.1313	24.722	23.627	25.1243	-1.49725	0.000653076
TB182_HUMAN	sp|Q9C0C2|TB182_HUMAN;tr|E9PKE7|E9PKE7_HUMAN;tr|E9PKK0|E9PKK0_HUMAN	24.8957	25.215	25.4365	25.2509	25.0092				25.4724	25.785	24.4295	24.7892	25.1615	25.119	0.0424475	0.902862
SCRN1_HUMAN	sp|Q12765|SCRN1_HUMAN;tr|C9K052|C9K052_HUMAN;tr|B8ZZP4|B8ZZP4_HUMAN;tr|C9J7U9|C9J7U9_HUMAN	24.109								25.722	24.653		24.9706	24.109	25.1152	-1.00619	#DIV/0!
GANAB_HUMAN	sp|Q14697|GANAB_HUMAN;tr|F5H6X6|F5H6X6_HUMAN;tr|E9PKU7|E9PKU7_HUMAN;tr|E9PNH1|E9PNH1_HUMAN	24.8234	25.2402	25.3106	24.8275	25.0399	25.2988	24.9901	24.9372	25.8957	24.6374	24.7462	25.2912	25.0483	25.1138	-0.0655071	0.737789
AATM_HUMAN	sp|P00505|AATM_HUMAN	24.2519	24.7848	24.9953	25.5749	24.9926	25.2573	25.2395	25.1326	25.4095	24.6633	24.778	25.2655	24.9199	25.1065	-0.186615	0.461492
RS15A_HUMAN	sp|P62244|RS15A_HUMAN;tr|I3L3P7|I3L3P7_HUMAN;tr|I3L246|I3L246_HUMAN;tr|H3BN98|H3BN98_HUMAN;tr|H3BV27|H3BV27_HUMAN;tr|H3BT37|H3BT37_HUMAN;tr|I3L303|I3L303_HUMAN	24.641	24.7577	24.5806	24.9854	25.4811	25.1684	25.3495	25.1396				24.7618	24.8891	25.1048	-0.215674	0.327721
KHDR1_HUMAN	sp|Q07666|KHDR1_HUMAN;sp|O75525|KHDR3_HUMAN;sp|Q5VWX1|KHDR2_HUMAN	24.6684	25.6292	26.1169	25.9048	25.8068	25.1437	25.1796	24.4075	23.6277	27.2916	25.4517	24.6059	25.6252	25.1011	0.524134	0.321101
ARP2_HUMAN	sp|P61160|ARP2_HUMAN;tr|F5H6T1|F5H6T1_HUMAN						25.4399	25.5545	25.6289	24.7052	24.1755			#DIV/0!	25.1008	#DIV/0!	#DIV/0!
ANT3_HUMAN	sp|P01008|ANT3_HUMAN;tr|Q8TCE1|Q8TCE1_HUMAN		24.6037	24.8485			25.2656			24.931				24.7261	25.0983	-0.372267	0.225759
CNDP2_HUMAN	sp|Q96KP4|CNDP2_HUMAN;tr|J3QKT2|J3QKT2_HUMAN;tr|J3KRD5|J3KRD5_HUMAN;tr|J3QQN6|J3QQN6_HUMAN;tr|J3QR27|J3QR27_HUMAN;tr|J3QLU1|J3QLU1_HUMAN;tr|A0A087WVS2|A0A087WVS2_HUMAN;tr|J3QKQ0|J3QKQ0_HUMAN;tr|J3QRD0|J3QRD0_HUMAN;tr|J3QL02|J3QL02_HUMAN;tr|J3KSV5|J3KSV5_HUMAN;tr|A0A087WYZ1|A0A087WYZ1_HUMAN;tr|J3KSS4|J3KSS4_HUMAN;tr|J3QRA8|J3QRA8_HUMAN;tr|J3QRH4|J3QRH4_HUMAN	24.8751	25.5396	24.8513	25.077	24.6894	25.2053	25.0781		24.4936	25.7423	25.2758	24.7374	25.0065	25.0888	-0.0822626	0.729961
A0A087WUK2_HUMAN	tr|A0A087WUK2|A0A087WUK2_HUMAN;sp|O14979|HNRDL_HUMAN	25.6235	24.4102	24.6405		24.708	24.4037	24.6531	24.7166	25.528	26.4447	25.675	24.197	24.8455	25.0883	-0.24275	0.566338
PSME1_HUMAN	sp|Q06323|PSME1_HUMAN;tr|H0YKK6|H0YKK6_HUMAN;tr|H0YLU2|H0YLU2_HUMAN	25.3281	25.1713	24.34	25.1017	25.5368	25.1476	25.1847	25.2013	25.4649	24.8445	24.9379	24.7873	25.0956	25.0811	0.0144332	0.950466
EIF3C_HUMAN	sp|Q99613|EIF3C_HUMAN;sp|B5ME19|EIFCL_HUMAN;tr|H3BPE4|H3BPE4_HUMAN;tr|H3BTY8|H3BTY8_HUMAN;tr|H3BPE3|H3BPE3_HUMAN		25.013	25.1283	25.7773	25.5073	25.7601	25.6615	25.3324	24.6508	24.0843	25.1816	24.8686	25.3565	25.077	0.27947	0.351207
DDX17_HUMAN	sp|Q92841|DDX17_HUMAN;tr|H3BLZ8|H3BLZ8_HUMAN;tr|J3QSF1|J3QSF1_HUMAN;tr|J3KRZ1|J3KRZ1_HUMAN	24.8307	25.4495	25.6785	25.8809	25.2898	24.6568	24.9295	24.0518	25.2069	26.0863	25.5245	25.0799	25.4259	25.0765	0.34938	0.274899
TAGL2_HUMAN	sp|P37802|TAGL2_HUMAN;tr|X6RJP6|X6RJP6_HUMAN;tr|C9J5W6|C9J5W6_HUMAN;sp|Q9UI15|TAGL3_HUMAN	25.8816	25.2501	24.7465	24.7415	25.5828	25.3724	25.7304	25.284	24.6695	24.3041	25.3085	24.8585	25.2405	25.0753	0.165169	0.585415
C9J8Q1_HUMAN	tr|C9J8Q1|C9J8Q1_HUMAN;tr|F8W9P7|F8W9P7_HUMAN;tr|H7C537|H7C537_HUMAN;sp|Q9UMS0|NFU1_HUMAN	24.1479	24.3953	24.3758	24.6397					26.028	24.4582		24.7336	24.3897	25.0733	-0.683601	0.291583
PPME1_HUMAN	sp|Q9Y570|PPME1_HUMAN;tr|F5H2D4|F5H2D4_HUMAN			24.547	25.1073	24.5956	25.4475	25.6696	24.8851	24.9335		25.0318	24.4671	24.75	25.0724	-0.322464	0.248731
CASPE_HUMAN	sp|P31944|CASPE_HUMAN	27.6191	26.537	27.3109	27.5295	25.8842	24.4076	24.911	24.579	25.9593	24.6589	24.7466	26.2424	26.9762	25.0721	1.90403	0.00186608
ATP5J_HUMAN	sp|P18859|ATP5J_HUMAN;tr|A8MUH2|A8MUH2_HUMAN									24.7856	25.3559			#DIV/0!	25.0707	#DIV/0!	#DIV/0!
RL23A_HUMAN	sp|P62750|RL23A_HUMAN;tr|K7EMA7|K7EMA7_HUMAN;tr|H7BY10|H7BY10_HUMAN;tr|K7EJV9|K7EJV9_HUMAN;tr|K7ERT8|K7ERT8_HUMAN;tr|A8MUS3|A8MUS3_HUMAN					25.051			24.1319	24.7283	25.7376	25.1756	25.5271	25.051	25.0601	-0.00909984	#DIV/0!
PCP4_HUMAN	sp|P48539|PCP4_HUMAN	24.8125				24.288		22.93		26.4886	25.3789	24.7487	25.7414	24.5503	25.0575	-0.507253	0.474904
IBP7_HUMAN	sp|Q16270|IBP7_HUMAN	24.4074		24.8918						25.2269	24.8846			24.6496	25.0557	-0.406164	0.316752
C9JZD1_HUMAN	tr|C9JZD1|C9JZD1_HUMAN;sp|O15145|ARPC3_HUMAN;tr|F8VR50|F8VR50_HUMAN					24.4109	25.4793	24.6145						24.4109	25.0469	-0.635944	#DIV/0!
TXD12_HUMAN	sp|O95881|TXD12_HUMAN	25.2123	24.2173	25.1981		24.7882	25.1645	25.1741	25.0493	25.3962	24.4822	24.6943	25.3249	24.854	25.0408	-0.186829	0.514884
IGHG2_HUMAN	sp|P01859|IGHG2_HUMAN			24.5822	23.6568	24.7556	24.8769	25.5012			24.7032			24.3315	25.0271	-0.695598	0.179398
MYOF_HUMAN	sp|Q9NZM1|MYOF_HUMAN;tr|H0YD14|H0YD14_HUMAN		24.2504	24.3148	24.8022	26.0536	26.0097	25.7659	25.2512	23.8055	23.9522	25.3754	25.0024	24.8552	25.0232	-0.167923	0.760101
HSP74_HUMAN	sp|P34932|HSP74_HUMAN;tr|A0A087WYC1|A0A087WYC1_HUMAN;tr|A0A087WTS8|A0A087WTS8_HUMAN	24.8316	25.206	24.7312	24.6978	24.4819	24.6853	24.7927	24.6947	25.5748	25.9292	24.8184	24.6558	24.7897	25.0215	-0.231828	0.333253
F5GYN4_HUMAN	tr|F5GYN4|F5GYN4_HUMAN;sp|Q96FW1|OTUB1_HUMAN;tr|J3KR44|J3KR44_HUMAN;tr|F5H6Q1|F5H6Q1_HUMAN;tr|F5GYJ8|F5GYJ8_HUMAN;tr|F5H3F0|F5H3F0_HUMAN	24.9382	24.2932	24.8723	24.364	24.9377	24.8899	24.6978	24.9897	26.0303	24.2646	24.6783	25.5764	24.6811	25.0181	-0.337054	0.238711
IF6_HUMAN	sp|P56537|IF6_HUMAN;tr|B7ZBH1|B7ZBH1_HUMAN	26.0089	25.3836	25.5566	24.9054	24.3459	24.9668	24.4381		25.968	24.813		24.8983	25.2401	25.0168	0.223259	0.575403
NONO_HUMAN	sp|Q15233|NONO_HUMAN;tr|H7C367|H7C367_HUMAN;tr|C9JYS8|C9JYS8_HUMAN;tr|C9IZL7|C9IZL7_HUMAN	24.6703	25.3468	25.0949	25.2719	25.4122	25.1747	25.1507	25.1292	24.2597	25.9747	24.7656	24.632	25.1592	25.0124	0.146854	0.561424
KCY_HUMAN	sp|P30085|KCY_HUMAN;tr|Q5T0D2|Q5T0D2_HUMAN	24.1076	24.2093	24.7258	24.2027	24.6452	24.9182	25.1777	25.2419	24.5624			25.0971	24.3781	24.9995	-0.621369	0.00784077
PDC6I_HUMAN	sp|Q8WUM4|PDC6I_HUMAN			24.4799	25.0729	25.0368	24.8752	25.1419	25.3462	24.4243	25.3619	24.8466		24.8632	24.9993	-0.136125	0.600187
ECHB_HUMAN	sp|P55084|ECHB_HUMAN;tr|F5GZQ3|F5GZQ3_HUMAN;tr|B5MD38|B5MD38_HUMAN;tr|C9K0M0|C9K0M0_HUMAN;tr|C9JEY0|C9JEY0_HUMAN;tr|C9JE81|C9JE81_HUMAN	24.0322	24.0128	23.8719	24.3227	24.2932				24.4908	26.473	24.8726	24.1578	24.1066	24.9985	-0.891965	0.179808
H12_HUMAN	sp|P16403|H12_HUMAN		23.2676	24.1084	23.7661	25.8982		23.2616		22.6862	27.0732	26.9655		24.2601	24.9966	-0.736551	0.600624
A0A0A0MSD7_HUMAN	tr|A0A0A0MSD7|A0A0A0MSD7_HUMAN;tr|E7EM83|E7EM83_HUMAN;sp|Q92932|PTPR2_HUMAN									25.15	25.1995		24.6399	#DIV/0!	24.9965	#DIV/0!	#DIV/0!
GBLP_HUMAN	sp|P63244|GBLP_HUMAN;tr|H0YAF8|H0YAF8_HUMAN;tr|J3KPE3|J3KPE3_HUMAN;tr|D6RAU2|D6RAU2_HUMAN;tr|E9PD14|E9PD14_HUMAN;tr|D6RFX4|D6RFX4_HUMAN;tr|D6RFZ9|D6RFZ9_HUMAN;tr|D6R9Z1|D6R9Z1_HUMAN;tr|D6RAC2|D6RAC2_HUMAN;tr|H0Y8W2|H0Y8W2_HUMAN;tr|D6R9L0|D6R9L0_HUMAN;tr|D6RF23|D6RF23_HUMAN;tr|H0YAM7|H0YAM7_HUMAN;tr|D6REE5|D6REE5_HUMAN;tr|D6RGK8|D6RGK8_HUMAN;tr|H0Y9P0|H0Y9P0_HUMAN;tr|D6RHJ5|D6RHJ5_HUMAN;tr|D6R909|…	24.9752	24.8708	25.3171	24.7624	24.8013	24.7841	25.1073	25.1416	24.91				24.9454	24.9858	-0.0404085	0.766082
H0YLF3_HUMAN	tr|H0YLF3|H0YLF3_HUMAN;tr|F5H6I0|F5H6I0_HUMAN;sp|P61769|B2MG_HUMAN;tr|H0YL18|H0YL18_HUMAN	25.624	24.8238	25.4692	25.2085	24.2554	24.1242	24.3671	24.5506	26.0559	25.1733	24.7213	25.9022	25.0762	24.9849	0.0912466	0.813279
IGHA1_HUMAN	sp|P01876|IGHA1_HUMAN	25.414	26.0688	25.7672	26.1446	24.6022	24.6164	23.9815	24.2966	26.2183	25.8859	24.5659	25.3207	25.5994	24.9836	0.615761	0.177085
USO1_HUMAN	sp|O60763|USO1_HUMAN	24.2616	25.1965	24.9355	25.0919	24.5742			23.8107	25.0951	26.5157		24.4998	24.8119	24.9803	-0.168379	0.79481
NPTX2_HUMAN	sp|P47972|NPTX2_HUMAN	25.1115		23.6726	24.3849	23.6161				26.7577	23.6982		24.4649	24.1963	24.9736	-0.77735	0.495439
RS16_HUMAN	sp|P62249|RS16_HUMAN;tr|M0R3H0|M0R3H0_HUMAN;tr|M0R210|M0R210_HUMAN;tr|Q6IPX4|Q6IPX4_HUMAN;tr|M0R1M5|M0R1M5_HUMAN;tr|A0A087WZ27|A0A087WZ27_HUMAN;tr|M0QX76|M0QX76_HUMAN	24.6652	25.3202	24.4482	24.4282	24.8361	24.9634	25.1199	25.3711	24.3489	25.065	24.9578		24.7396	24.971	-0.23144	0.310535
A0A024R4E5_HUMAN	tr|A0A024R4E5|A0A024R4E5_HUMAN;sp|Q00341|VIGLN_HUMAN;tr|H0Y394|H0Y394_HUMAN;tr|H7C2D1|H7C2D1_HUMAN;tr|C9JMQ6|C9JMQ6_HUMAN;tr|C9JQ82|C9JQ82_HUMAN;tr|C9JBS3|C9JBS3_HUMAN;tr|C9JEJ8|C9JEJ8_HUMAN;tr|C9JHN6|C9JHN6_HUMAN;tr|C9JT62|C9JT62_HUMAN;tr|C9JHS7|C9JHS7_HUMAN;tr|C9JK79|C9JK79_HUMAN;tr|C9JHZ8|C9JHZ8_HUMAN;tr|C9JES8|C9JES8_HUMAN;tr|C9JZI8|C9JZI8_HUMAN;tr|C9J5E5|C9J5E5_HUMAN;tr|C9JIZ1|C9JIZ1_HUMAN;t…	25.7267	25.4756	25.5605	25.3069	24.9758	24.6352	24.4736	24.4032	24.7515	25.9176	25.4239	25.1733	25.4091	24.9683	0.440758	0.106612
RTN4_HUMAN	sp|Q9NQC3|RTN4_HUMAN;tr|F8W914|F8W914_HUMAN	25.0842				24.9668				24.7391	24.7403	25.3604	25.033	25.0255	24.9682	0.0572905	0.738199
UBP5_HUMAN	sp|P45974|UBP5_HUMAN;tr|F5H571|F5H571_HUMAN	25.0958	24.2748	25.066	24.6437	24.6417	24.419	23.8254	24.228	26.828	26.2085	23.4525	25.7779	24.7444	24.9628	-0.218354	0.683403
A0A087X0S5_HUMAN	tr|A0A087X0S5|A0A087X0S5_HUMAN;sp|P12109|CO6A1_HUMAN	23.8208	23.9638	23.5058							25.6101		24.298	23.7635	24.954	-1.19055	0.311116
PRDX2_HUMAN	sp|P32119|PRDX2_HUMAN;tr|A6NIW5|A6NIW5_HUMAN	27.2834	26.0287	25.7954	26.606	24.9167	24.8113	24.8481	25.2998		24.6429	25.1071		26.126	24.9418	1.18419	0.0380732
A0A0A0MTL9_HUMAN	tr|A0A0A0MTL9|A0A0A0MTL9_HUMAN;sp|Q14112|NID2_HUMAN;tr|A0A087WZP6|A0A087WZP6_HUMAN;tr|H0YJV3|H0YJV3_HUMAN	26.0631	26.523	25.6851	24.9671	22.9089				27.074	24.5667	23.1833	24.9356	25.2295	24.9399	0.289558	0.786804
Q5JRI1_HUMAN	tr|Q5JRI1|Q5JRI1_HUMAN;sp|O75494|SRS10_HUMAN;tr|Q6IQ42|Q6IQ42_HUMAN;sp|Q8WXF0|SRS12_HUMAN		24.25	24.4866	24.2069	24.6373	24.9237	24.9708	25.1101	24.4506	24.9837	25.458	24.667	24.3952	24.9377	-0.54252	0.00774754
TCPD_HUMAN	sp|P50991|TCPD_HUMAN	24.79	24.6091	23.4952	25.0166	25.0857	25.4271	24.9296	25.6917	24.5927	24.7271	24.5325	24.6557	24.5993	24.9366	-0.337323	0.348865
F5GWF6_HUMAN	tr|F5GWF6|F5GWF6_HUMAN;sp|P78371|TCPB_HUMAN;tr|F8VQ14|F8VQ14_HUMAN	24.2611	24.2126	24.7577		24.9169	24.4685	25.3776	25.31	23.9117	25.4301	24.6613	25.2803	24.5371	24.9199	-0.382859	0.20871
CYTC_HUMAN	sp|P01034|CYTC_HUMAN	24.0467	23.0428	23.6367	23.5097					23.9485	27.0038	23.7945	24.9243	23.5589	24.9178	-1.35884	0.162215
PABP2_HUMAN	sp|Q86U42|PABP2_HUMAN;tr|H0YJH9|H0YJH9_HUMAN;tr|B4DEH8|B4DEH8_HUMAN;tr|G3V4T2|G3V4T2_HUMAN	24.7138	24.34	24.5895		24.3195	24.6315	24.2658	24.5088	25.1408	24.847	25.7256	25.1334	24.4907	24.8933	-0.402578	0.08676
X6RGJ2_HUMAN	tr|X6RGJ2|X6RGJ2_HUMAN;sp|Q5SSJ5|HP1B3_HUMAN;tr|B0QZK9|B0QZK9_HUMAN;tr|B0QZK8|B0QZK8_HUMAN;tr|B0QZK4|B0QZK4_HUMAN;tr|Q5SWC8|Q5SWC8_HUMAN	23.1156	23.9039	23.8334	23.1003	23.6906				24.4994	26.9086	24.4683	23.6947	23.5287	24.8928	-1.36401	0.143605
H7C3M2_HUMAN	tr|H7C3M2|H7C3M2_HUMAN;tr|H7C422|H7C422_HUMAN;sp|P39023|RL3_HUMAN;tr|F8WCR1|F8WCR1_HUMAN;tr|B5MCW2|B5MCW2_HUMAN;tr|G5E9G0|G5E9G0_HUMAN		24.6429	24.6749	25.0719	25.2141	25.0776	24.9702	24.7432	24.7768				24.901	24.8919	0.00902055	0.95828
E7EQV9_HUMAN	tr|E7EQV9|E7EQV9_HUMAN;sp|P61313|RL15_HUMAN;tr|E7EX53|E7EX53_HUMAN;tr|E7ENU7|E7ENU7_HUMAN			23.583	24.6846	25.3119	25.1003	24.8538	24.8397	24.4618	24.7344	25.1141	25.0393	24.5265	24.8776	-0.35112	0.560723
ACLY_HUMAN	sp|P53396|ACLY_HUMAN;tr|K7ESG8|K7ESG8_HUMAN	24.5662		23.92	24.347	25.0112	24.9448	24.7741	24.31	25.3432	24.682	24.5926	25.4174	24.4611	24.8663	-0.405211	0.190963
PA2G4_HUMAN	sp|Q9UQ80|PA2G4_HUMAN;tr|F8VR77|F8VR77_HUMAN;tr|H0YIN7|H0YIN7_HUMAN;tr|F8W0A3|F8W0A3_HUMAN	25.1008	24.6608	25.3546	25.1044	25.1379	25.0906	25.0019	24.6175	24.7657	25.0457	24.8303	24.6709	25.0717	24.8604	0.211351	0.156912
C9JUG7_HUMAN	tr|C9JUG7|C9JUG7_HUMAN;tr|F8W9N7|F8W9N7_HUMAN;sp|P47755|CAZA2_HUMAN	23.886		24.6233	24.5296	24.4011	24.3237	24.7332	24.8261	24.6123	25.6809	24.8396	24.9893	24.36	24.8579	-0.497881	0.061808
TXNL1_HUMAN	sp|O43396|TXNL1_HUMAN;tr|K7ER96|K7ER96_HUMAN;tr|K7EML9|K7EML9_HUMAN;tr|K7EKG2|K7EKG2_HUMAN;tr|K7EPB7|K7EPB7_HUMAN	24.5109	24.0103	24.9136	23.4694	24.2655	24.5583	24.6235	24.626	26.0874	25.1351	24.2515	24.6472	24.2339	24.847	-0.613089	0.0976834
TBA4A_HUMAN	sp|P68366|TBA4A_HUMAN;tr|C9JEV8|C9JEV8_HUMAN;tr|C9JQ00|C9JQ00_HUMAN;tr|C9JJQ8|C9JJQ8_HUMAN;tr|C9JDL2|C9JDL2_HUMAN	26.4713		25.4981	25.6228	24.3774	23.6111	23.8347	23.4169	27.4884		24.4142	26.304	25.4924	24.8449	0.647526	0.445081
S10A8_HUMAN	sp|P05109|S10A8_HUMAN										24.8446			#DIV/0!	24.8446	#DIV/0!	#DIV/0!
E9PFZ2_HUMAN	tr|E9PFZ2|E9PFZ2_HUMAN;sp|P00450|CERU_HUMAN;tr|H7C5R1|H7C5R1_HUMAN;tr|D6RE86|D6RE86_HUMAN;tr|H7C5N5|H7C5N5_HUMAN	24.0415	25.7785	24.4898	24.4983	24.3304	24.6044	24.2996		25.3655	25.9434	25.2969	23.5463	24.6277	24.8427	-0.214967	0.653015
TBB6_HUMAN	sp|Q9BUF5|TBB6_HUMAN;tr|K7ESM5|K7ESM5_HUMAN;tr|A0A075B736|A0A075B736_HUMAN;tr|Q5SQY0|Q5SQY0_HUMAN;tr|I3L2F9|I3L2F9_HUMAN;sp|A6NNZ2|TBB8L_HUMAN;tr|K7EL29|K7EL29_HUMAN;tr|K7ESQ3|K7ESQ3_HUMAN;tr|K7EQT3|K7EQT3_HUMAN;tr|K7EJ64|K7EJ64_HUMAN;tr|K7ERA8|K7ERA8_HUMAN;tr|K7EJZ4|K7EJZ4_HUMAN;tr|K7ES63|K7ES63_HUMAN;tr|K7EN98|K7EN98_HUMAN;tr|K7EPE5|K7EPE5_HUMAN			25.3394						24.795	24.8705			25.3394	24.8327	0.506649	#DIV/0!
CDC37_HUMAN	sp|Q16543|CDC37_HUMAN;tr|K7EQA9|K7EQA9_HUMAN;tr|K7EIU0|K7EIU0_HUMAN;tr|K7EL68|K7EL68_HUMAN;tr|K7EKQ2|K7EKQ2_HUMAN			25.1465	25.1177	24.9851		24.9239	24.8238	24.8033	25.159	24.6461	24.6367	25.0831	24.8321	0.250956	0.0315654
PDLI1_HUMAN	sp|O00151|PDLI1_HUMAN	24.028		25.2152		24.5049				24.3725	25.2888			24.5827	24.8306	-0.247929	0.705622
TM1L2_HUMAN	sp|Q6ZVM7|TM1L2_HUMAN;tr|F5H3S6|F5H3S6_HUMAN;tr|B7Z2U2|B7Z2U2_HUMAN			24.4652	24.3272	24.5824				24.7727	24.9677	24.8778	24.7001	24.4583	24.8296	-0.371293	0.0153708
B0QYK0_HUMAN	tr|B0QYK0|B0QYK0_HUMAN;sp|Q01844|EWS_HUMAN;tr|H7BY36|H7BY36_HUMAN;tr|C9JGE3|C9JGE3_HUMAN	24.2353	24.4755	24.3686	24.0669	24.1754		24.0564	23.7232	24.8523	27.0112	24.9883	24.3028	24.2643	24.8224	-0.558043	0.299275
ERP29_HUMAN	sp|P30040|ERP29_HUMAN;tr|F8VY02|F8VY02_HUMAN;tr|F8W1G0|F8W1G0_HUMAN	25.4918	23.4133	25.3847	24.6326	25.0698	24.8243	24.4165	24.2415	24.6262	26.5789	24.3532	24.6616	24.7984	24.8146	-0.016158	0.974148
CLCA_HUMAN	sp|P09496|CLCA_HUMAN;tr|F8WF69|F8WF69_HUMAN;tr|C9J8P9|C9J8P9_HUMAN	24.5283	24.7338	25.8648	24.553	25.2552	23.1619	22.6399	22.9096	27.8003	27.1639	24.1575	25.8049	24.987	24.8054	0.181561	0.835008
PAWR_HUMAN	sp|Q96IZ0|PAWR_HUMAN;tr|H0YI16|H0YI16_HUMAN;tr|H0YHP5|H0YHP5_HUMAN		24.5265	24.7479	24.6107	24.8039	24.0935	25.145	25.1191	24.6614	24.2839	25.3094	25.02	24.6722	24.8046	-0.132369	0.502541
VPS35_HUMAN	sp|Q96QK1|VPS35_HUMAN					24.2597	25.384	25.0195	25.4792	24.1146	24.0164			24.2597	24.8027	-0.543041	#DIV/0!
ILEU_HUMAN	sp|P30740|ILEU_HUMAN;tr|H7BXK7|H7BXK7_HUMAN;sp|P50452|SPB8_HUMAN;sp|P50453|SPB9_HUMAN	26.2517	25.0842	26.25	25.0331	24.739	24.1179	24.0497		24.7831	26.8553	24.2526	24.7144	25.4716	24.7955	0.676085	0.241797
A0A0C4DGM1_HUMAN	tr|A0A0C4DGM1|A0A0C4DGM1_HUMAN;sp|P20231|TRYB2_HUMAN;tr|J3QTS8|J3QTS8_HUMAN;tr|A0A087WUI4|A0A087WUI4_HUMAN;tr|A0A087X1U0|A0A087X1U0_HUMAN;tr|A0A0C4DFZ7|A0A0C4DFZ7_HUMAN;sp|Q9BZJ3|TRYD_HUMAN	24.8469	24.9297	24.89	24.6472					25.066	24.5022	24.651	24.9498	24.8285	24.7923	0.0361943	0.813886
Q8WVC2_HUMAN	tr|Q8WVC2|Q8WVC2_HUMAN;sp|P63220|RS21_HUMAN;tr|Q9BYK1|Q9BYK1_HUMAN;tr|Q9BYK2|Q9BYK2_HUMAN	24.8822	23.9557	24.3239	23.5069					25.3581	25.6706	23.9608	24.1435	24.1672	24.7832	-0.616061	0.285034
PRDX5_HUMAN	sp|P30044|PRDX5_HUMAN										24.7827			#DIV/0!	24.7827	#DIV/0!	#DIV/0!
DDX1_HUMAN	sp|Q92499|DDX1_HUMAN;tr|F1T0B3|F1T0B3_HUMAN;tr|A0A087X2G1|A0A087X2G1_HUMAN			23.8424					24.3578	24.8146	25.0359		24.9139	23.8424	24.7805	-0.938146	#DIV/0!
IF2B_HUMAN	sp|P20042|IF2B_HUMAN			24.3017			24.6171		24.6482		24.5761	25.2613	24.7992	24.3017	24.7804	-0.478654	#DIV/0!
TCTP_HUMAN	sp|P13693|TCTP_HUMAN;tr|Q5W0H4|Q5W0H4_HUMAN;tr|A0A0B4J2C3|A0A0B4J2C3_HUMAN;sp|Q56UQ5|TPT1L_HUMAN;tr|J3KPG2|J3KPG2_HUMAN;tr|E9PJF7|E9PJF7_HUMAN;tr|H0YCX0|H0YCX0_HUMAN	25.5185	25.2208	25.093	24.9039	24.7888	24.8555	24.8828	25.0338	24.3442				25.105	24.7791	0.325929	0.146023
UB2V1_HUMAN	sp|Q13404|UB2V1_HUMAN;tr|I3L0A0|I3L0A0_HUMAN;tr|E5RIF1|E5RIF1_HUMAN;tr|D6RG00|D6RG00_HUMAN;tr|A0A0A0MSL3|A0A0A0MSL3_HUMAN;tr|G3V2F7|G3V2F7_HUMAN;sp|Q15819|UB2V2_HUMAN;tr|H0YBX6|H0YBX6_HUMAN										24.7683			#DIV/0!	24.7683	#DIV/0!	#DIV/0!
LEG1_HUMAN	sp|P09382|LEG1_HUMAN	26.1145	25.0236	24.6889	23.9548	24.8837			25.0396	24.8722	24.3703	24.8715	24.6832	24.9331	24.7674	0.165758	0.670423
DDX3X_HUMAN	sp|O00571|DDX3X_HUMAN;sp|O15523|DDX3Y_HUMAN;tr|A0A087WVZ1|A0A087WVZ1_HUMAN	23.9831	24.9825	24.1063	24.8079	24.9028	25.1517	25.4898	25.3264	24.3389	23.5781	24.8009	24.6262	24.5565	24.7588	-0.202291	0.549647
A0A0C4DG56_HUMAN	tr|A0A0C4DG56|A0A0C4DG56_HUMAN;tr|A0A0C4DFU2|A0A0C4DFU2_HUMAN;sp|P04179|SODM_HUMAN;tr|F5H3C5|F5H3C5_HUMAN;tr|A0A0C4DFU1|A0A0C4DFU1_HUMAN;tr|F5H4R2|F5H4R2_HUMAN;tr|F5GYZ5|F5GYZ5_HUMAN;tr|G8JLJ2|G8JLJ2_HUMAN;tr|G5E9P6|G5E9P6_HUMAN;tr|F5GXZ9|F5GXZ9_HUMAN	24.7197	25.5344						24.7502	24.802	24.738	24.7318		25.127	24.7555	0.371527	0.529134
ZC3HF_HUMAN	sp|Q8WU90|ZC3HF_HUMAN;tr|H7C466|H7C466_HUMAN	25.3048	24.7707	24.8013		24.8914	23.9271	24.1916		24.6229	24.6731	25.5617	25.525	24.9421	24.7502	0.191836	0.545645
NHRF2_HUMAN	sp|Q15599|NHRF2_HUMAN;tr|H3BUQ9|H3BUQ9_HUMAN;tr|H3BN50|H3BN50_HUMAN;tr|H3BQS0|H3BQS0_HUMAN	23.765	23.3761	24.2137	23.0537	23.9763				24.3047	26.2178	24.0679	24.4072	23.677	24.7494	-1.07242	0.115246
CN166_HUMAN	sp|Q9Y224|CN166_HUMAN;tr|H0YJB9|H0YJB9_HUMAN;tr|G3V4C6|G3V4C6_HUMAN					24.5361	24.3464	25.0123	25.0705	24.5583				24.5361	24.7469	-0.21075	#DIV/0!
DHX9_HUMAN	sp|Q08211|DHX9_HUMAN			23.8305	24.4337	24.6404	24.9518	24.8084	24.9686	24.4169	24.4668	24.7096	24.8574	24.3015	24.7399	-0.438392	0.204865
CAH2_HUMAN	sp|P00918|CAH2_HUMAN;tr|E5RID5|E5RID5_HUMAN;tr|E5RK37|E5RK37_HUMAN	24.8671	24.2973	24.3445	25.2182	23.7393				24.0541	25.4221			24.4933	24.7381	-0.244803	0.783654
RS14_HUMAN	sp|P62263|RS14_HUMAN;tr|H0YB22|H0YB22_HUMAN;tr|E5RH77|E5RH77_HUMAN	24.3435	25.2385	24.8311	24.9514	25.3326	24.7868	24.5793	24.6445	24.1305	25.1409	25.2508	24.6295	24.9394	24.7375	0.20193	0.394037
SUGT1_HUMAN	sp|Q9Y2Z0|SUGT1_HUMAN		24.1345	23.9569	23.4496					24.943	24.5303			23.847	24.7366	-0.88966	0.0645356
FUMH_HUMAN	sp|P07954|FUMH_HUMAN	24.4291	24.1999	24.1216					25.0018	24.2252	24.7313	24.8929	24.8315	24.2502	24.7365	-0.486357	0.0249334
MATR3_HUMAN	sp|P43243|MATR3_HUMAN;tr|A8MXP9|A8MXP9_HUMAN;tr|D6R991|D6R991_HUMAN;tr|D6REM6|D6REM6_HUMAN;tr|Q68E03|Q68E03_HUMAN;tr|H0Y8T4|H0Y8T4_HUMAN;tr|B3KM87|B3KM87_HUMAN;tr|D6RB45|D6RB45_HUMAN;tr|A0A0A6YYM6|A0A0A6YYM6_HUMAN;tr|D6R9F3|D6R9F3_HUMAN;tr|D6RAM9|D6RAM9_HUMAN;tr|D6RAY2|D6RAY2_HUMAN;tr|D6RBS2|D6RBS2_HUMAN;tr|D6RCM3|D6RCM3_HUMAN;tr|D6REK4|D6REK4_HUMAN;tr|D6R8Z5|D6R8Z5_HUMAN;tr|D6RBI2|D6RBI2_HUMAN;t…	23.895	24.4271	25.0934	24.8182	24.5218	24.0288	23.7738	25.0312	24.8143	26.5025	24.5496	24.4327	24.5511	24.7333	-0.182189	0.65325
LAMC1_HUMAN	sp|P11047|LAMC1_HUMAN;sp|Q9Y6N6|LAMC3_HUMAN	23.887	25.2682	24.9847	24.5025	24.8428	23.9843	24.3229	23.2781	25.3695	26.4152	24.6067	25.1472	24.697	24.732	-0.0349381	0.940179
FRIL_HUMAN	sp|P02792|FRIL_HUMAN;tr|A0A087X1B9|A0A087X1B9_HUMAN	24.6119		23.7137	23.7077	25.1917	25.1413	25.166	25.4152	24.1387	23.8937	24.6022	24.7486	24.3062	24.7294	-0.423145	0.360268
ROA0_HUMAN	sp|Q13151|ROA0_HUMAN	24.4003	24.5608	24.4264	24.2994	24.3617				24.4983	24.5666	25.1955	24.6537	24.4097	24.7285	-0.318799	0.136272
PCNP_HUMAN	sp|Q8WW12|PCNP_HUMAN	23.9456	24.9538	25.2227	24.5885	24.4766	24.6463	24.5329	24.6488	24.36	25.0319		25.1067	24.6374	24.7211	-0.0836535	0.746945
LAMB1_HUMAN	sp|P07942|LAMB1_HUMAN;tr|G3XAI2|G3XAI2_HUMAN;tr|E7EPA6|E7EPA6_HUMAN		23.8507	23.1755		23.5077				24.7157	24.5356	25.0796	24.55	23.5113	24.7202	-1.2089	0.00855942
PSB6_HUMAN	sp|P28072|PSB6_HUMAN;tr|I3L3X7|I3L3X7_HUMAN;tr|A0A087X2I4|A0A087X2I4_HUMAN	25.3628	25.6614	25.7094	24.9347	24.9043	25.2193	24.6486	24.5565	24.8424	25.452	24.0881	24.2308	25.3145	24.7197	0.594831	0.0416063
GSHB_HUMAN	sp|P48637|GSHB_HUMAN					24.6453	24.6918	24.743						24.6453	24.7174	-0.0720695	#DIV/0!
RBMX_HUMAN	sp|P38159|RBMX_HUMAN;tr|H0Y6E7|H0Y6E7_HUMAN;tr|H3BT71|H3BT71_HUMAN;sp|Q96E39|RMXL1_HUMAN;tr|H3BUY5|H3BUY5_HUMAN;tr|H3BR27|H3BR27_HUMAN;tr|H3BNC1|H3BNC1_HUMAN;sp|O75526|RMXL2_HUMAN;sp|Q8N7X1|RMXL3_HUMAN	23.3875	24.3233	24.3698	24.2912	24.9037	24.1286	24.0503	23.7041	24.1976	27.3054	25.1581	24.4212	24.2551	24.7093	-0.454241	0.409887
A0A087WTA8_HUMAN	tr|A0A087WTA8|A0A087WTA8_HUMAN;sp|P08123|CO1A2_HUMAN		24.5938	24.4138	23.3939	23.9112				23.1048	26.3101			24.0782	24.7075	-0.629308	0.762041
CRK_HUMAN	sp|P46108|CRK_HUMAN;tr|I3L297|I3L297_HUMAN	24.2826		23.8009						25.0474	24.5548		24.4643	24.0418	24.6888	-0.647039	0.158016
H0YD13_HUMAN	tr|H0YD13|H0YD13_HUMAN;tr|H0Y2P0|H0Y2P0_HUMAN;sp|P16070|CD44_HUMAN;tr|H0YE40|H0YE40_HUMAN;tr|H0YDX6|H0YDX6_HUMAN;tr|H0YD17|H0YD17_HUMAN;tr|J3KN83|J3KN83_HUMAN;tr|H0YDW7|H0YDW7_HUMAN;tr|H0YCV9|H0YCV9_HUMAN;tr|H0Y5E4|H0Y5E4_HUMAN		24.9571	24.2598	24.6425	25.586	25.3227	24.8265	24.9368	24.1383	24.1708			24.8613	24.679	0.182306	0.632152
EFTU_HUMAN	sp|P49411|EFTU_HUMAN;tr|H3BNU3|H3BNU3_HUMAN	24.8458	24.5649	24.792	24.6149	24.7933	24.0604	23.8935	24.4529	24.8169	27.6041	24.4384	23.4477	24.7222	24.6734	0.0487473	0.928209
GNAS1_HUMAN	sp|Q5JWF2|GNAS1_HUMAN;sp|P63092|GNAS2_HUMAN;tr|A0A087WTB6|A0A087WTB6_HUMAN;tr|A2A2R6|A2A2R6_HUMAN;tr|Q5JWD1|Q5JWD1_HUMAN;tr|H0Y7E8|H0Y7E8_HUMAN;tr|A0A087WZE5|A0A087WZE5_HUMAN;tr|A0A0A0MR13|A0A0A0MR13_HUMAN;tr|Q5JWE9|Q5JWE9_HUMAN;tr|H0Y7F4|H0Y7F4_HUMAN;sp|P11488|GNAT1_HUMAN;sp|P19087|GNAT2_HUMAN;sp|A8MTJ3|GNAT3_HUMAN;sp|P38405|GNAL_HUMAN;tr|X6R7U9|X6R7U9_HUMAN	23.46		23.9308		24.4203				24.4087	25.2318		24.3707	23.937	24.6704	-0.733363	0.136711
PTPRN_HUMAN	sp|Q16849|PTPRN_HUMAN;tr|C9J392|C9J392_HUMAN;tr|C9JCQ0|C9JCQ0_HUMAN;tr|C9JJL7|C9JJL7_HUMAN;tr|A0A0A6YYP3|A0A0A6YYP3_HUMAN;tr|C9JR27|C9JR27_HUMAN			23.7085						24.5996	25.5147		23.8817	23.7085	24.6653	-0.956787	#DIV/0!
CAPR1_HUMAN	sp|Q14444|CAPR1_HUMAN;tr|E9PLA9|E9PLA9_HUMAN;tr|G3V153|G3V153_HUMAN;tr|A0A087X082|A0A087X082_HUMAN	23.899	24.3211	24.0984		23.8536	23.7552	24.471	24.7674		25.6069			24.043	24.6501	-0.607099	0.212399
F5H282_HUMAN	tr|F5H282|F5H282_HUMAN;tr|E7EQR6|E7EQR6_HUMAN;sp|P17987|TCPA_HUMAN;tr|F5GZ03|F5GZ03_HUMAN;tr|E7ERF2|E7ERF2_HUMAN	23.5411	24.3276	24.285	24.5594	24.4368	24.6229	24.5623	24.3915	24.5142	25.5563	24.2954	24.5865	24.23	24.647	-0.417033	0.114017
EF1A2_HUMAN	sp|Q05639|EF1A2_HUMAN	24.3473				24.5585			24.5437		25.3491	24.172	24.517	24.4529	24.6454	-0.192517	0.518265
VATA_HUMAN	sp|P38606|VATA_HUMAN;tr|C9JA17|C9JA17_HUMAN;tr|C9JVW8|C9JVW8_HUMAN	25.4342	25.0793	24.3799	24.7008	23.9862	24.0723	24.1929	24.0947	25.9318	25.1152	23.9077	25.1824	24.7161	24.6424	0.0736329	0.852586
LA_HUMAN	sp|P05455|LA_HUMAN;tr|E7ERC4|E7ERC4_HUMAN;tr|E9PGX9|E9PGX9_HUMAN;tr|E9PFL9|E9PFL9_HUMAN	24.5893	25.549	25.3867	25.5375	25.1407	24.5416	24.3697	24.647	24.5805	25.3937	24.6562	24.2993	25.2406	24.6411	0.599513	0.0278203
Q5VY30_HUMAN	tr|Q5VY30|Q5VY30_HUMAN;tr|A0A0C4DGV7|A0A0C4DGV7_HUMAN;sp|P02753|RET4_HUMAN	26.7489	23.7011	23.6798	24.6154		24.0474				24.955		24.8968	24.6863	24.6331	0.0532214	0.948855
A0A087X0K0_HUMAN	tr|A0A087X0K0|A0A087X0K0_HUMAN;sp|P39059|COFA1_HUMAN	23.9233	24.4793	24.1912	24.0015	23.5028		24.3541		25.6263			23.9033	24.0196	24.6279	-0.608264	0.360366
SAHH_HUMAN	sp|P23526|SAHH_HUMAN	24.6563	25.0249	24.7743	25.3336	25.0801	24.9423	24.6538	24.5014	24.4466		24.6967	24.5258	24.9738	24.6278	0.346076	0.0436345
D6RFM5_HUMAN	tr|D6RFM5|D6RFM5_HUMAN;sp|P31040|SDHA_HUMAN;tr|A0A087X1I3|A0A087X1I3_HUMAN;tr|H0Y8X1|H0Y8X1_HUMAN	24.4541	24.1213	24.2402			24.1628	24.3481		25.393	26.2705	23.4375	24.0723	24.2719	24.614	-0.342139	0.460644
GORS2_HUMAN	sp|Q9H8Y8|GORS2_HUMAN	23.9731		24.2494	23.7152	23.5498				24.8477	24.505		24.4839	23.8719	24.6122	-0.74033	0.0122899
PRDX3_HUMAN	sp|P30048|PRDX3_HUMAN	27.3333	25.5568	25.6713	25.6	24.0906	23.6665		23.7637	27.0954	24.3485	23.6499	25.0876	25.6504	24.6019	1.04846	0.1962
DHX15_HUMAN	sp|O43143|DHX15_HUMAN		24.3473		24.2415							24.5945		24.2944	24.5945	-0.300021	#DIV/0!
Q3BDU5_HUMAN	tr|Q3BDU5|Q3BDU5_HUMAN	23.2641						24.745			23.9741	24.9885	24.6607	23.2641	24.5921	-1.32796	#DIV/0!
A0A087WZH7_HUMAN	tr|A0A087WZH7|A0A087WZH7_HUMAN;sp|P29966|MARCS_HUMAN	24.1819	25.3295	24.2738	24.4938	25.1842	24.0601	23.7588	24.0007	25.1942	25.7499	24.8228	24.5503	24.6927	24.591	0.101696	0.783363
MYPT1_HUMAN	sp|O14974|MYPT1_HUMAN;tr|H0YHI8|H0YHI8_HUMAN;tr|F8VZN8|F8VZN8_HUMAN;tr|H0YIM2|H0YIM2_HUMAN;tr|H0YIS3|H0YIS3_HUMAN;tr|H0YIS4|H0YIS4_HUMAN	24.7128	25.0616	24.9973	25.1009	24.3529	24.4382	24.5738	24.471	24.0683	25.1199	25.0088	24.4145	24.8451	24.5849	0.260162	0.217058
F8W651_HUMAN	tr|F8W651|F8W651_HUMAN;sp|P61923|COPZ1_HUMAN;tr|F8VVA7|F8VVA7_HUMAN;tr|F8VYZ4|F8VYZ4_HUMAN;tr|F8VYK5|F8VYK5_HUMAN;tr|F8VXB1|F8VXB1_HUMAN;tr|F8VUC5|F8VUC5_HUMAN;tr|F8W156|F8W156_HUMAN;tr|F8VXR1|F8VXR1_HUMAN;tr|F8VYE0|F8VYE0_HUMAN	24.2989	24.4099	25.2213	24.9807	24.343	24.1147	24.6758	24.6313	25.1782	24.515	24.332		24.6508	24.5745	0.0762484	0.758172
M0QZC5_HUMAN	tr|M0QZC5|M0QZC5_HUMAN;sp|P62280|RS11_HUMAN;tr|M0R1H6|M0R1H6_HUMAN				25.4139			24.3638	24.4514		24.8887			25.4139	24.5679	0.845983	#DIV/0!
PAK2_HUMAN	sp|Q13177|PAK2_HUMAN;tr|B1AKS5|B1AKS5_HUMAN;tr|E9PM17|E9PM17_HUMAN;tr|B3KNX7|B3KNX7_HUMAN;tr|A0A087X294|A0A087X294_HUMAN;sp|Q13153|PAK1_HUMAN;sp|O75914|PAK3_HUMAN	23.6842	24.1237	23.956	24.0892	24.4166	24.6038	24.6612	24.8415	24.0756	24.2621	24.9177	24.5897	24.0539	24.5645	-0.51059	0.0120873
Q5VZS7_HUMAN	tr|Q5VZS7|Q5VZS7_HUMAN;sp|Q53EL6|PDCD4_HUMAN										24.6087	24.5198		#DIV/0!	24.5642	#DIV/0!	#DIV/0!
PCNA_HUMAN	sp|P12004|PCNA_HUMAN	25.2229	24.7619	24.2719	24.136	24.7229	24.745	24.5964		24.335				24.6231	24.5588	0.0643026	0.78723
TMOD3_HUMAN	sp|Q9NYL9|TMOD3_HUMAN;tr|H0YKU1|H0YKU1_HUMAN;tr|H0YNJ8|H0YNJ8_HUMAN;tr|H0YNU8|H0YNU8_HUMAN	24.9319	24.7099	24.9366	24.527		24.9078	24.1889	24.862	23.819	24.2831	25.2509		24.7763	24.552	0.224372	0.384111
IDHP_HUMAN	sp|P48735|IDHP_HUMAN;tr|H0YL11|H0YL11_HUMAN	25.6616	25.4995	24.9186	24.6953	24.3793	24.6801	24.9082	25.0298	24.2935	24.1399	24.313	24.4698	25.0309	24.5478	0.483092	0.125357
QPCT_HUMAN	sp|Q16769|QPCT_HUMAN;tr|B5MCZ9|B5MCZ9_HUMAN			23.5693						25.1543	24.4275		24.0516	23.5693	24.5444	-0.975152	#DIV/0!
COX5A_HUMAN	sp|P20674|COX5A_HUMAN;tr|H3BNX8|H3BNX8_HUMAN;tr|H3BRM5|H3BRM5_HUMAN;tr|H3BRI0|H3BRI0_HUMAN;tr|H3BV69|H3BV69_HUMAN	27.8149	25.1021	25.1023		23.856				25.0441	25.1465	23.4372		25.4688	24.5426	0.926244	0.399247
IMB1_HUMAN	sp|Q14974|IMB1_HUMAN;tr|J3QR48|J3QR48_HUMAN;tr|J3KTM9|J3KTM9_HUMAN	25.0502	24.9061	25.2772	25.593	25.0123	25.1561	24.6215	24.8422	24.2394	24.1842	24.3629	24.3899	25.1677	24.5423	0.625437	0.00630431
HNRPR_HUMAN	sp|O43390|HNRPR_HUMAN;tr|B4DT28|B4DT28_HUMAN						24.5331	24.5753	24.5124		24.5398			#DIV/0!	24.5402	#DIV/0!	#DIV/0!
DREB_HUMAN	sp|Q16643|DREB_HUMAN;tr|D6R9W4|D6R9W4_HUMAN;tr|D6R9Q9|D6R9Q9_HUMAN;tr|D6RFI1|D6RFI1_HUMAN	23.9132	24.8696	24.9137	24.6287	24.2534	24.6146		23.9132	25.9476	24.4715	24.1205	24.1512	24.5157	24.5364	-0.0207117	0.955011
E9PF17_HUMAN	tr|E9PF17|E9PF17_HUMAN;sp|P13611|CSPG2_HUMAN;tr|Q86W61|Q86W61_HUMAN;tr|D6RGZ6|D6RGZ6_HUMAN		26.5619	25.6074		24.627		25.1031		25.3145	23.4876	24.5564	24.197	25.5988	24.5317	1.06702	0.186886
RS19_HUMAN	sp|P39019|RS19_HUMAN;tr|A0A075B6E2|A0A075B6E2_HUMAN;tr|M0R2L9|M0R2L9_HUMAN;tr|M0QXK4|M0QXK4_HUMAN;tr|M0QYF7|M0QYF7_HUMAN;tr|M0R140|M0R140_HUMAN	23.5311	24.4715	24.9878	24.6314	24.5272	23.941		23.8747	24.3348	25.3989	25.3099	24.3255	24.4298	24.5308	-0.10103	0.787647
CUTA_HUMAN	sp|O60888|CUTA_HUMAN;tr|C9IZG4|C9IZG4_HUMAN					25.0821	24.9766	24.5014		25.2434	24.2368	24.1132	24.1019	25.0821	24.5289	0.553202	#DIV/0!
F2Z2Y6_HUMAN	tr|F2Z2Y6|F2Z2Y6_HUMAN;sp|O95777|LSM8_HUMAN;tr|C9JIZ0|C9JIZ0_HUMAN;tr|C9JNV3|C9JNV3_HUMAN			23.674						26.4612	23.0543	23.2799	25.3185	23.674	24.5285	-0.854479	#DIV/0!
PLSL_HUMAN	sp|P13796|PLSL_HUMAN;tr|U3KQI3|U3KQI3_HUMAN;tr|Q5TBN3|Q5TBN3_HUMAN	24.3857	23.8025	23.5556	24.73	24.3777	25.1363	24.2816	25.1822	23.3543	24.3045		24.8513	24.1703	24.5184	-0.348079	0.352082
NP1L4_HUMAN	sp|Q99733|NP1L4_HUMAN;tr|E9PS34|E9PS34_HUMAN;tr|E9PNJ7|E9PNJ7_HUMAN;tr|C9J6D1|C9J6D1_HUMAN;tr|E9PNW0|E9PNW0_HUMAN;tr|E9PJJ2|E9PJJ2_HUMAN;tr|E9PKT8|E9PKT8_HUMAN;tr|C9JZI7|C9JZI7_HUMAN;tr|A8MXH2|A8MXH2_HUMAN;tr|E9PKI2|E9PKI2_HUMAN;tr|E9PP22|E9PP22_HUMAN;tr|C9J1B1|C9J1B1_HUMAN;tr|H0YCI4|H0YCI4_HUMAN	25.4016	25.3408	25.1691	25.1819	25.0542	24.2898		23.8759	24.1334	25.8405	24.8165	24.0856	25.2295	24.5069	0.722581	0.0586833
TR150_HUMAN	sp|Q9Y2W1|TR150_HUMAN							23.9461			25.0669			#DIV/0!	24.5065	#DIV/0!	#DIV/0!
SF3A1_HUMAN	sp|Q15459|SF3A1_HUMAN;tr|H7C1L2|H7C1L2_HUMAN	23.2518		23.3765	23.9834	23.3914				23.7748	25.2287			23.5008	24.5018	-1.00102	0.391615
CBX5_HUMAN	sp|P45973|CBX5_HUMAN			23.2812	24.0549	23.8761	24.2288	24.1414	24.2147		25.4135			23.7374	24.4996	-0.762186	0.10451
MARE1_HUMAN	sp|Q15691|MARE1_HUMAN	24.327	24.8776	25.1818	25.0996	25.1317	24.3882	24.5943	24.3586	24.3553	25.2956	24.5435	23.9232	24.9235	24.4941	0.429439	0.0836446
RS4X_HUMAN	sp|P62701|RS4X_HUMAN;tr|C9JEH7|C9JEH7_HUMAN;sp|P22090|RS4Y1_HUMAN	24.4085		24.4145	24.6901								24.4916	24.5044	24.4916	0.0127949	#DIV/0!
ATP5H_HUMAN	sp|O75947|ATP5H_HUMAN;tr|F5H608|F5H608_HUMAN	24.2089								23.6785	25.9971	24.226	23.9571	24.2089	24.4647	-0.25581	#DIV/0!
EIF3G_HUMAN	sp|O75821|EIF3G_HUMAN;tr|K7ER90|K7ER90_HUMAN;tr|K7EL20|K7EL20_HUMAN;tr|K7ENA8|K7ENA8_HUMAN;tr|K7ENH0|K7ENH0_HUMAN;tr|K7EP16|K7EP16_HUMAN;tr|K7EL60|K7EL60_HUMAN					24.4048	24.3846	24.5374						24.4048	24.461	-0.0561882	#DIV/0!
HEXI1_HUMAN	sp|O94992|HEXI1_HUMAN	24.1016	24.0722	24.6307		24.444				24.4002	23.956	24.6285	24.8194	24.3121	24.451	-0.13893	0.570169
A1AG1_HUMAN	sp|P02763|A1AG1_HUMAN	24.573	25.643	25.4723	26.09	24.4411		23.7376	23.3733	23.9291	26.5946	24.6182		25.2439	24.4506	0.793291	0.269825
MTPN_HUMAN	sp|P58546|MTPN_HUMAN;tr|C9JL85|C9JL85_HUMAN	25.8411	24.7498	24.6513	24.6875	23.4481	22.8562		23.2019	26.4399	24.9589		24.7842	24.6755	24.4482	0.227302	0.771873
G3V1Q4_HUMAN	tr|G3V1Q4|G3V1Q4_HUMAN;tr|E7ES33|E7ES33_HUMAN;tr|E7EPK1|E7EPK1_HUMAN;sp|Q16181|SEPT7_HUMAN;tr|H0Y3Y4|H0Y3Y4_HUMAN;tr|Q5JXL7|Q5JXL7_HUMAN	23.8761	24.5281	24.5071	24.7735	24.6785	24.3819		23.8283	23.6847	25.7695	24.9425	24.0763	24.4727	24.4472	0.0254599	0.945212
KAP2_HUMAN	sp|P13861|KAP2_HUMAN;tr|C9J830|C9J830_HUMAN;tr|H7C1L0|H7C1L0_HUMAN	23.6696			23.7782	23.6523				24.0733	25.1801	24.0732		23.7	24.4422	-0.742205	0.180597
J3KP36_HUMAN	tr|J3KP36|J3KP36_HUMAN;tr|F8W7U3|F8W7U3_HUMAN;sp|Q5SNT6|FA21B_HUMAN;tr|E7ESD2|E7ESD2_HUMAN;sp|Q9Y4E1|FA21C_HUMAN;tr|A0A0A0MR88|A0A0A0MR88_HUMAN;tr|A0A096LPC5|A0A096LPC5_HUMAN;sp|Q641Q2|FA21A_HUMAN;tr|A0A087WYF6|A0A087WYF6_HUMAN;tr|A0A0A0MT65|A0A0A0MT65_HUMAN;tr|B1AP61|B1AP61_HUMAN;sp|Q5SRD0|FA21D_HUMAN	23.5063		24.6358	24.6879	24.2421	24.1297	23.359	23.6842	24.9585	25.544	24.4228	24.97	24.268	24.4383	-0.170293	0.681247
A0A075B6N8_HUMAN	tr|A0A075B6N8|A0A075B6N8_HUMAN;sp|P01860|IGHG3_HUMAN;tr|A0A087WXL8|A0A087WXL8_HUMAN;tr|A0A087WVW2|A0A087WVW2_HUMAN	24.1063	24.3383	23.8937		24.2103	24.5147		24.5706		24.2952	24.3623		24.1372	24.4357	-0.298547	0.0443944
PAIRB_HUMAN	sp|Q8NC51|PAIRB_HUMAN	24.1473	24.3873	24.4787	24.3354	24.7984	23.4532	24.1565		24.2481	25.7628	24.6913	24.2321	24.4294	24.424	0.00541519	0.98747
PGS1_HUMAN	sp|P21810|PGS1_HUMAN;tr|C9JKG1|C9JKG1_HUMAN	24.0532	24.0245	24.4082		23.5101		23.8973		24.9055	24.7738		24.1145	23.999	24.4228	-0.423782	0.221482
PRKDC_HUMAN	sp|P78527|PRKDC_HUMAN					24.2152	24.9059	24.6584	24.7323			24.0319	23.7616	24.2152	24.418	-0.20282	#DIV/0!
ARPC2_HUMAN	sp|O15144|ARPC2_HUMAN;tr|C9JTV5|C9JTV5_HUMAN;tr|G5E9J0|G5E9J0_HUMAN;tr|G5E9S7|G5E9S7_HUMAN	24.7909	23.9308	23.7197	23.7222	23.9964		25.3459	24.3755	24.0008	24.4978	24.1269	24.1505	24.032	24.4162	-0.38424	0.205162
HAP28_HUMAN	sp|Q13442|HAP28_HUMAN;tr|F8WBW6|F8WBW6_HUMAN	23.9013	23.683	23.7454	23.8667	25.4518	23.8804	23.8409	24.0696	23.4496	26.7121	24.7698	24.1792	24.1297	24.4145	-0.284843	0.602446
H3BRU6_HUMAN	tr|H3BRU6|H3BRU6_HUMAN;tr|F8VZX2|F8VZX2_HUMAN;sp|Q15366|PCBP2_HUMAN;tr|F8W0G4|F8W0G4_HUMAN;tr|F8VXH9|F8VXH9_HUMAN;tr|H3BSS4|H3BSS4_HUMAN;tr|F8W1G6|F8W1G6_HUMAN;tr|F8VRH0|F8VRH0_HUMAN	24.3924	24.1041	24.2077		24.6262	24.8776	24.864		24.0696	24.2171	24.3169	24.1057	24.3326	24.4085	-0.0758865	0.698739
F120A_HUMAN	sp|Q9NZB2|F120A_HUMAN;sp|Q5T035|CI129_HUMAN;tr|A0A0C4DG79|A0A0C4DG79_HUMAN;tr|A0A0C4DH52|A0A0C4DH52_HUMAN				23.5361						24.4082			23.5361	24.4082	-0.872095	#DIV/0!
SHOT1_HUMAN	sp|A0MZ66|SHOT1_HUMAN		24.0137	23.4914	23.2288	23.7024				23.5264	25.9219		23.7684	23.6091	24.4056	-0.79648	0.406123
D6RFG5_HUMAN	tr|D6RFG5|D6RFG5_HUMAN;sp|P12429|ANXA3_HUMAN;tr|D6RAZ8|D6RAZ8_HUMAN;tr|D6RCA8|D6RCA8_HUMAN;tr|D6RA82|D6RA82_HUMAN	24.6456	24.3462	24.375	24.2072	24.5445	24.5934	24.3069	24.437	24.1677	25.047	24.3133	23.937	24.4237	24.4003	0.0233908	0.882324
E7EX73_HUMAN	tr|E7EX73|E7EX73_HUMAN;tr|E9PGM1|E9PGM1_HUMAN;tr|E7EUU4|E7EUU4_HUMAN;tr|A0A0A0MR52|A0A0A0MR52_HUMAN;sp|Q04637|IF4G1_HUMAN;tr|C9J2Z7|C9J2Z7_HUMAN;tr|C9K073|C9K073_HUMAN;tr|C9J6B6|C9J6B6_HUMAN;tr|C9JF13|C9JF13_HUMAN;tr|H7C044|H7C044_HUMAN;tr|F8WCF2|F8WCF2_HUMAN;tr|C9JWH7|C9JWH7_HUMAN;tr|C9J556|C9J556_HUMAN;tr|C9JHW9|C9JHW9_HUMAN;tr|C9JSU8|C9JSU8_HUMAN;tr|C9JWW9|C9JWW9_HUMAN	25.227	26.4009	26.149	25.9595	25.3132	24.4276	24.3841		24.2598	24.5776	24.9376	23.7615	25.8099	24.3914	1.41858	0.00128019
C9JZR2_HUMAN	tr|C9JZR2|C9JZR2_HUMAN;sp|O60716|CTND1_HUMAN;tr|E9PRE2|E9PRE2_HUMAN;tr|H0YC95|H0YC95_HUMAN	24.2911	25.0829	24.891	24.534	24.7007	24.2448	24.369	24.2352	24.317	25.103	24.213	24.2431	24.6999	24.3893	0.310614	0.123793
VWA1_HUMAN	sp|Q6PCB0|VWA1_HUMAN;tr|J3QLP3|J3QLP3_HUMAN	23.849	23.856	23.6559						24.7782	24.3008		24.0696	23.787	24.3829	-0.595914	0.0926584
E7EQG2_HUMAN	tr|E7EQG2|E7EQG2_HUMAN;sp|Q14240|IF4A2_HUMAN;tr|E7EMV8|E7EMV8_HUMAN;tr|E9PBH4|E9PBH4_HUMAN;tr|F8WE11|F8WE11_HUMAN;tr|C9JUF0|C9JUF0_HUMAN			23.6593	23.4134					25.6447	23.6293		23.8657	23.5363	24.3799	-0.843594	0.315042
ITB1_HUMAN	sp|P05556|ITB1_HUMAN;tr|C9JPK5|C9JPK5_HUMAN;tr|E7ERX5|E7ERX5_HUMAN;tr|Q5T3E6|Q5T3E6_HUMAN;tr|E9PLR6|E9PLR6_HUMAN;tr|E7EUI6|E7EUI6_HUMAN;tr|E7EQW5|E7EQW5_HUMAN	23.1231	23.8992	24.1243	24.1956	24.4935	24.9977	24.6444	24.5653	24.1266	23.8403	24.2716	24.1853	23.9671	24.3759	-0.408752	0.178222
WIBG_HUMAN	sp|Q9BRP8|WIBG_HUMAN	24.5597	24.501	24.6625		24.1938	24.1268			24.2604	24.4478	24.4145	24.5904	24.4792	24.368	0.111258	0.419704
ERP27_HUMAN	sp|Q96DN0|ERP27_HUMAN;tr|F5GYS6|F5GYS6_HUMAN	27.0138	25.8979	26.572	25.7403	25.4356	24.6982	24.0181	24.5606	23.7482	23.502	24.438	25.4976	26.1319	24.3518	1.78013	0.00122635
C9J0D1_HUMAN	tr|C9J0D1|C9J0D1_HUMAN;sp|Q71UI9|H2AV_HUMAN;sp|P0C0S5|H2AZ_HUMAN	24.3732	23.2478	23.396		24.4833	24.8008	24.3145		24.4581	23.4603		24.724	23.8751	24.3515	-0.476458	0.280446
EEA1_HUMAN	sp|Q15075|EEA1_HUMAN		24.5059	24.3657	24.4186	24.1185	24.3562				24.3448			24.3522	24.3505	0.00170723	0.98492
SSBP_HUMAN	sp|Q04837|SSBP_HUMAN;tr|C9K0U8|C9K0U8_HUMAN;tr|E7EUY5|E7EUY5_HUMAN			23.8369		24.4705	24.3266	24.2661	24.2968			24.512		24.1537	24.3504	-0.196659	0.64575
F2Z307_HUMAN	tr|F2Z307|F2Z307_HUMAN;sp|O95670|VATG2_HUMAN;sp|O75348|VATG1_HUMAN			23.3302	23.4584	25.0247				23.0812	24.7683	25.6641	23.8689	23.9378	24.3456	-0.407849	0.624148
HTSF1_HUMAN	sp|O43719|HTSF1_HUMAN;tr|Q5H919|Q5H919_HUMAN;tr|Q5H918|Q5H918_HUMAN		23.4817	23.7755	23.6712	23.421				25.6184	23.5799	23.894	24.2845	23.5873	24.3442	-0.75688	0.189771
F262_HUMAN	sp|O60825|F262_HUMAN;tr|I1Z9G3|I1Z9G3_HUMAN;sp|P16118|F261_HUMAN									24.4692	24.4618		24.0635	#DIV/0!	24.3315	#DIV/0!	#DIV/0!
SYAC_HUMAN	sp|P49588|SYAC_HUMAN;tr|H3BPK7|H3BPK7_HUMAN										24.3243			#DIV/0!	24.3243	#DIV/0!	#DIV/0!
CREB1_HUMAN	sp|P16220|CREB1_HUMAN;tr|C9J4L5|C9J4L5_HUMAN;tr|C9JBT4|C9JBT4_HUMAN;tr|H7C3I0|H7C3I0_HUMAN;tr|E7EWP8|E7EWP8_HUMAN;tr|C9J896|C9J896_HUMAN;tr|E9PAR2|E9PAR2_HUMAN;tr|G5E998|G5E998_HUMAN;sp|P18846|ATF1_HUMAN				23.0319	22.8072				24.3233				22.9195	24.3233	-1.40379	#DIV/0!
A6PWM2_HUMAN	tr|A6PWM2|A6PWM2_HUMAN;sp|Q6UXH1|CREL2_HUMAN	25.493	23.9524	25.0122	23.2802	23.105				25.0714	23.6599		24.2309	24.1686	24.3207	-0.152145	0.815899
A2A3R5_HUMAN	tr|A2A3R5|A2A3R5_HUMAN;sp|P62753|RS6_HUMAN;tr|A2A3R7|A2A3R7_HUMAN	22.8806	23.8292	22.9125	23.8381			23.6529		23.5721	25.7318			23.3651	24.3189	-0.953847	0.309087
DFFA_HUMAN	sp|O00273|DFFA_HUMAN;tr|K7ERT1|K7ERT1_HUMAN	23.4913		23.1565	23.0593	23.4859	23.1861			25.2246	24.5142			23.2983	24.3083	-1.01007	0.23023
A0A0A0MTC7_HUMAN	tr|A0A0A0MTC7|A0A0A0MTC7_HUMAN;tr|A0A0A0MQS9|A0A0A0MQS9_HUMAN;sp|Q16363|LAMA4_HUMAN;tr|H0Y351|H0Y351_HUMAN;tr|H0YAQ5|H0YAQ5_HUMAN;tr|E5RFQ2|E5RFQ2_HUMAN									23.8101	24.9974		24.1133	#DIV/0!	24.3069	#DIV/0!	#DIV/0!
C9JIS1_HUMAN	tr|C9JIS1|C9JIS1_HUMAN			23.3487		23.2144	23.2024				26.2556	23.8891	23.8336	23.2815	24.2952	-1.01366	0.228518
RS10_HUMAN	sp|P46783|RS10_HUMAN;sp|Q9NQ39|RS10L_HUMAN;tr|F6U211|F6U211_HUMAN;tr|S4R435|S4R435_HUMAN	23.9951		24.9164	24.5283	24.637	24.7208	24.3837	24.3092	23.8885	24.097	24.2991	24.3216	24.5192	24.2886	0.230641	0.338556
G3V279_HUMAN	tr|G3V279|G3V279_HUMAN;sp|P84090|ERH_HUMAN								24.1377				24.4338	#DIV/0!	24.2858	#DIV/0!	#DIV/0!
NDUS6_HUMAN	sp|O75380|NDUS6_HUMAN;tr|D6RBT3|D6RBT3_HUMAN	24.0893		23.4527		23.3663				24.1189	25.2442	23.3558	24.4098	23.6361	24.2822	-0.646051	0.217108
DSG2_HUMAN	sp|Q14126|DSG2_HUMAN	24.3124		24.2361	23.6804	23.6227				24.1208	24.5591		24.1207	23.9629	24.2669	-0.303996	0.247879
PSME2_HUMAN	sp|Q9UL46|PSME2_HUMAN;tr|A0A087X1Z3|A0A087X1Z3_HUMAN;tr|H0YM70|H0YM70_HUMAN								24.2797	24.3827	23.7968		24.603	#DIV/0!	24.2656	#DIV/0!	#DIV/0!
RS18_HUMAN	sp|P62269|RS18_HUMAN;tr|J3JS69|J3JS69_HUMAN	24.6038	24.0014	24.3467	24.538	24.3101	24.1061	24.4524	24.3562	24.564	24.4992	24.2434	23.5909	24.36	24.2589	0.101108	0.552191
FUBP1_HUMAN	sp|Q96AE4|FUBP1_HUMAN;tr|E9PEB5|E9PEB5_HUMAN;tr|C9JSZ1|C9JSZ1_HUMAN	25.2853	24.0161	24.5348	23.961	23.6769	23.4194	22.5382		23.403	27.6559	24.2626		24.2948	24.2558	0.0389919	0.968471
IPYR_HUMAN	sp|Q15181|IPYR_HUMAN;tr|Q5SQT6|Q5SQT6_HUMAN	26.6214	24.5205	24.4859	24.1799	24.2176	24.4905	24.8879	24.1694	23.6918		24.0051		24.8051	24.2489	0.556115	0.314639
MAP1A_HUMAN	sp|P78559|MAP1A_HUMAN;tr|E9PGC8|E9PGC8_HUMAN			24.1049	23.8579	23.9102				23.9814	24.5008		24.2427	23.9577	24.2416	-0.283937	0.19072
AACT_HUMAN	sp|P01011|AACT_HUMAN;tr|G3V3A0|G3V3A0_HUMAN;tr|G3V595|G3V595_HUMAN	23.7291	24.527	24.4731	24.2181	23.2564				23.5878	24.8944			24.0407	24.2411	-0.200372	0.813015
VAT1_HUMAN	sp|Q99536|VAT1_HUMAN;tr|K7ENX2|K7ENX2_HUMAN;tr|K7EM19|K7EM19_HUMAN;tr|K7ESA3|K7ESA3_HUMAN;tr|K7ERT7|K7ERT7_HUMAN	23.8315	23.8516	23.2248	23.8697	23.6563	23.3475		23.3449	25.7831	25.7565	23.1405	24.0225	23.6868	24.2325	-0.545711	0.333597
E7EMN6_HUMAN	tr|E7EMN6|E7EMN6_HUMAN;sp|P41236|IPP2_HUMAN;tr|E7EUI7|E7EUI7_HUMAN;sp|Q6NXS1|IPP2M_HUMAN										24.0113	24.0608	24.6217	#DIV/0!	24.2313	#DIV/0!	#DIV/0!
LMAN1_HUMAN	sp|P49257|LMAN1_HUMAN	24.3384	25.0552	24.2433	24.2109	23.9868	23.9502	24.2505		24.4593			24.2508	24.3669	24.2277	0.13922	0.5304
PR40A_HUMAN	sp|O75400|PR40A_HUMAN;tr|H0YG38|H0YG38_HUMAN;tr|F5H578|F5H578_HUMAN;tr|H7C2N3|H7C2N3_HUMAN			22.7471		23.3803					24.2268			23.0637	24.2268	-1.16304	#DIV/0!
B7ZAR1_HUMAN	tr|B7ZAR1|B7ZAR1_HUMAN;tr|E9PCA1|E9PCA1_HUMAN;sp|P48643|TCPE_HUMAN;tr|E7ENZ3|E7ENZ3_HUMAN					23.9448	24.3939	24.655			25.0076	24.12	22.9112	23.9448	24.2175	-0.272783	#DIV/0!
UBA5_HUMAN	sp|Q9GZZ9|UBA5_HUMAN;tr|E7EQ61|E7EQ61_HUMAN	23.8906		23.8002							24.3348		24.0738	23.8454	24.2043	-0.358951	0.193602
GGCT_HUMAN	sp|O75223|GGCT_HUMAN;tr|M0QZK8|M0QZK8_HUMAN;tr|H7BZK5|H7BZK5_HUMAN;tr|B8ZZK2|B8ZZK2_HUMAN				24.7323		24.0998	24.0803	24.3405			24.2905		24.7323	24.2028	0.529541	#DIV/0!
R4GNH3_HUMAN	tr|R4GNH3|R4GNH3_HUMAN;tr|E9PM69|E9PM69_HUMAN;sp|P17980|PRS6A_HUMAN;tr|E9PN50|E9PN50_HUMAN;tr|E9PMD8|E9PMD8_HUMAN;tr|E9PLG2|E9PLG2_HUMAN;tr|E9PKD5|E9PKD5_HUMAN	24.0421				23.6495				23.2901	25.8208	24.2062	23.4654	23.8458	24.1956	-0.349805	0.6
J3KMX5_HUMAN	tr|J3KMX5|J3KMX5_HUMAN;sp|P62277|RS13_HUMAN;tr|E9PS50|E9PS50_HUMAN			23.4353	23.6459	24.3681	24.3046	24.6598	24.0636				23.7155	23.8165	24.1859	-0.369416	0.347413
RBP56_HUMAN	sp|Q92804|RBP56_HUMAN;tr|A0A075B7D9|A0A075B7D9_HUMAN;tr|A0A075B7F2|A0A075B7F2_HUMAN	23.7141		23.8618	23.2267	23.5418					24.1802			23.5861	24.1802	-0.594083	#DIV/0!
PAIP2_HUMAN	sp|Q9BPZ3|PAIP2_HUMAN;tr|D6RA77|D6RA77_HUMAN	23.8862		23.9253	23.6113	23.6372	23.7175	23.7259		24.3882		24.9019	24.1443	23.765	24.1756	-0.410534	0.142826
CADH1_HUMAN	sp|P12830|CADH1_HUMAN;tr|A0A087WXI5|A0A087WXI5_HUMAN;tr|H3BNC6|H3BNC6_HUMAN;tr|A0A087WX17|A0A087WX17_HUMAN;tr|A0A087WU43|A0A087WU43_HUMAN;tr|J3QKP1|J3QKP1_HUMAN;tr|H3BVI7|H3BVI7_HUMAN	23.6937	23.2644	23.8925	23.5493	23.9646				23.5412	24.7483	24.3176	24.0829	23.6729	24.1725	-0.49958	0.142578
DC1I2_HUMAN	sp|Q13409|DC1I2_HUMAN;tr|E7EQU2|E7EQU2_HUMAN;tr|E7ESD3|E7ESD3_HUMAN;tr|E7EMU4|E7EMU4_HUMAN;tr|E7EV09|E7EV09_HUMAN;tr|E7EQL5|E7EQL5_HUMAN;tr|E9PGG1|E9PGG1_HUMAN;tr|E7EUM4|E7EUM4_HUMAN;tr|E7ERR6|E7ERR6_HUMAN;tr|E7ERH4|E7ERH4_HUMAN;tr|E7ET01|E7ET01_HUMAN;tr|E7ETL8|E7ETL8_HUMAN		23.5905	23.4331	23.3892				24.6016	23.1566	25.1159	23.9462	24.0155	23.4709	24.1672	-0.696252	0.102509
TAGL_HUMAN	sp|Q01995|TAGL_HUMAN;tr|H0YCU9|H0YCU9_HUMAN;tr|E9PJ32|E9PJ32_HUMAN		24.7724	23.9789	24.4066	24.2502			24.4551		23.8736			24.352	24.1644	0.18766	0.640079
FAS_HUMAN	sp|P49327|FAS_HUMAN					23.1381	24.6064			23.9318	24.2246		23.8697	23.1381	24.1581	-1.02001	#DIV/0!
Q6AWB1_HUMAN	tr|Q6AWB1|Q6AWB1_HUMAN;tr|E7EX90|E7EX90_HUMAN;sp|Q14203|DCTN1_HUMAN			22.2804		23.2608					24.9169	23.3992		22.7706	24.1581	-1.38745	0.284137
ARP19_HUMAN	sp|P56211|ARP19_HUMAN;tr|H3BQ52|H3BQ52_HUMAN;tr|H3BMD8|H3BMD8_HUMAN;tr|H3BTD3|H3BTD3_HUMAN	23.9826		23.246	23.7668	24.0362				24.1193	24.1859			23.7579	24.1526	-0.394744	0.114776
K7EMQ8_HUMAN	tr|K7EMQ8|K7EMQ8_HUMAN;tr|J3QKS7|J3QKS7_HUMAN;tr|B4DGM3|B4DGM3_HUMAN;sp|Q969G3|SMCE1_HUMAN;tr|H7C048|H7C048_HUMAN	23.5897	22.92	23.3983	23.294	22.992				24.1472				23.2388	24.1472	-0.908357	#DIV/0!
E9PBS1_HUMAN	tr|E9PBS1|E9PBS1_HUMAN;sp|P22234|PUR6_HUMAN;tr|D6RF62|D6RF62_HUMAN	23.2838	24.3092	24.1843	24.3322	23.7488		23.984		24.1242			24.3329	23.9717	24.147	-0.175386	0.468576
S4R3H4_HUMAN	tr|S4R3H4|S4R3H4_HUMAN;tr|E7EQT4|E7EQT4_HUMAN;sp|Q9UKV3|ACINU_HUMAN;tr|G3V3T3|G3V3T3_HUMAN;tr|G3V3B0|G3V3B0_HUMAN	23.8048		24.7031	24.1065	24.4935		23.8236	23.7858	23.781	24.3307	24.3766	24.7317	24.277	24.1382	0.138747	0.608586
HNRH3_HUMAN	sp|P31942|HNRH3_HUMAN	25.4796	25.0109	25.1945	24.9431	23.2871	23.8881		23.2952	23.5449	26.0618	23.895		24.783	24.137	0.646074	0.334445
B4DY09_HUMAN	tr|B4DY09|B4DY09_HUMAN;sp|Q12905|ILF2_HUMAN;tr|X6R6Z1|X6R6Z1_HUMAN;tr|A0A0A0MRL0|A0A0A0MRL0_HUMAN			23.8846	24.2407	24.0714	24.167	24.0408	23.8679	24.0851	24.7497	23.9181	24.127	24.0656	24.1365	-0.0709387	0.653284
SPTB1_HUMAN	sp|P11277|SPTB1_HUMAN;tr|H0YJE6|H0YJE6_HUMAN										24.1219			#DIV/0!	24.1219	#DIV/0!	#DIV/0!
THIL_HUMAN	sp|P24752|THIL_HUMAN;tr|H0YEL7|H0YEL7_HUMAN;tr|E9PRQ6|E9PRQ6_HUMAN	24.3949	24.0941	23.4682	23.5028	23.2383				23.7567	26.1229	22.9989	23.5946	23.7397	24.1183	-0.378608	0.630185
C9JPM4_HUMAN	tr|C9JPM4|C9JPM4_HUMAN;sp|P18085|ARF4_HUMAN;tr|C9JAK5|C9JAK5_HUMAN;tr|U3KQF2|U3KQF2_HUMAN	24.1385	24.0346	24.3475	23.4679	24.6308	23.9312	24.2782	24.2524	24.2146	24.3669	23.8078	23.9319	24.1239	24.1119	0.011997	0.956407
SARNP_HUMAN	sp|P82979|SARNP_HUMAN;tr|F8VZQ9|F8VZQ9_HUMAN;tr|F8VS12|F8VS12_HUMAN;tr|H0YHG0|H0YHG0_HUMAN		24.5881	24.5795	24.569	24.346	23.7036	23.726		24.8047		24.1988		24.5207	24.1083	0.412399	0.209499
RALY_HUMAN	sp|Q9UKM9|RALY_HUMAN;tr|Q5QPM0|Q5QPM0_HUMAN;tr|Q5QPL9|Q5QPL9_HUMAN		24.5966	23.9535			23.6152					24.6013		24.2751	24.1082	0.166814	0.807283
F8W8D8_HUMAN	tr|F8W8D8|F8W8D8_HUMAN;tr|A0A0A0MSQ0|A0A0A0MSQ0_HUMAN;sp|P13797|PLST_HUMAN;tr|H7C4N2|H7C4N2_HUMAN;sp|Q14651|PLSI_HUMAN;tr|C9JAM8|C9JAM8_HUMAN	25.1438	24.0033	23.8106	24.127	24.2495	24.7393	24.5673	24.3461	23.5679	23.2981			24.2668	24.1038	0.163084	0.668262
A0A087WTB8_HUMAN	tr|A0A087WTB8|A0A087WTB8_HUMAN;sp|P15374|UCHL3_HUMAN;tr|Q5TBK7|Q5TBK7_HUMAN	23.9406	23.7623	24.7917	23.5766	23.198	23.2814	23.4185		25.4285	23.8647	23.2552	25.3111	23.8538	24.0932	-0.239408	0.638732
PSA3_HUMAN	sp|P25788|PSA3_HUMAN;tr|G3V4X5|G3V4X5_HUMAN		23.8213	23.9449	23.7286	23.7502	24.3101	24.3133	24.322	23.6421	23.9114	23.9193	24.1791	23.8112	24.0853	-0.274086	0.0384411
PCBP1_HUMAN	sp|Q15365|PCBP1_HUMAN;tr|J3QT27|J3QT27_HUMAN;tr|E9PFP8|E9PFP8_HUMAN;sp|P57721|PCBP3_HUMAN	24.6533	24.2281	24.3139	24.0361			24.5054		23.9074	23.7685	24.2966	23.9312	24.3078	24.0818	0.226042	0.269365
B7Z7F3_HUMAN	tr|B7Z7F3|B7Z7F3_HUMAN;sp|Q9H6Z4|RANB3_HUMAN;tr|K7EIJ4|K7EIJ4_HUMAN;tr|K7EJV3|K7EJV3_HUMAN;tr|K7EMH9|K7EMH9_HUMAN;tr|K7ENJ2|K7ENJ2_HUMAN;tr|K7EID7|K7EID7_HUMAN;tr|K7ENB9|K7ENB9_HUMAN;tr|K7EPW1|K7EPW1_HUMAN;tr|K7ESQ0|K7ESQ0_HUMAN;tr|K7EN31|K7EN31_HUMAN	23.5843	24.2334	24.2258	24.9017	24.8355	23.7267	23.6494		24.1834	24.7939	24.1214	24.0114	24.3561	24.081	0.275113	0.376834
H0YC04_HUMAN	tr|H0YC04|H0YC04_HUMAN;sp|P21281|VATB2_HUMAN;tr|C9J5E3|C9J5E3_HUMAN;tr|C9JNS9|C9JNS9_HUMAN;tr|C9JL73|C9JL73_HUMAN;sp|P15313|VATB1_HUMAN				22.9385		22.4815				25.6717			22.9385	24.0766	-1.13808	#DIV/0!
RU17_HUMAN	sp|P08621|RU17_HUMAN;tr|M0QYR1|M0QYR1_HUMAN	23.4741	24.1925	24.1948	24.2748	24.2156	23.6802	23.8458	23.8133	23.8668	25.2049		24.0287	24.0703	24.0733	-0.00296616	0.991656
H0YGX7_HUMAN	tr|H0YGX7|H0YGX7_HUMAN;sp|P52566|GDIR2_HUMAN;tr|F5H2R5|F5H2R5_HUMAN;tr|F5H6Q0|F5H6Q0_HUMAN;tr|F5H3P3|F5H3P3_HUMAN	23.5416	25.0641	23.8912	24.0196	23.9782	23.9664	23.8653	23.8886	23.9571	26.1239	23.9648	22.7135	24.0989	24.0685	0.0304231	0.948687
H0YCL9_HUMAN	tr|H0YCL9|H0YCL9_HUMAN;tr|H0Y360|H0Y360_HUMAN;sp|Q01433|AMPD2_HUMAN;tr|E9PJF6|E9PJF6_HUMAN;tr|E9PIJ1|E9PIJ1_HUMAN				23.2978						24.0655			23.2978	24.0655	-0.767722	#DIV/0!
E9PC52_HUMAN	tr|E9PC52|E9PC52_HUMAN;sp|Q16576|RBBP7_HUMAN;tr|Q5JP02|Q5JP02_HUMAN;tr|Q5JNZ6|Q5JNZ6_HUMAN;tr|Q5JP01|Q5JP01_HUMAN	25.4341		24.4306	24.1527	23.8615				24.9735	23.0298		24.1807	24.4697	24.0613	0.408383	0.57463
HMGA1_HUMAN	sp|P17096|HMGA1_HUMAN	23.607	24.3051		23.9428		23.9245		23.6005	23.5234	25.0848	24.1416		23.9516	24.0549	-0.103309	0.774988
Q5TBF5_HUMAN	tr|Q5TBF5|Q5TBF5_HUMAN;sp|P20774|MIME_HUMAN			23.0027		24.3368	23.9338	23.9506	24.0526	23.8776	24.2968	23.8041	24.4661	23.6698	24.0545	-0.384746	0.666663
PFD4_HUMAN	sp|Q9NQP4|PFD4_HUMAN;tr|E9PQY2|E9PQY2_HUMAN		23.561							24.2894	23.7197		24.1541	23.561	24.0544	-0.493358	#DIV/0!
A2MG_HUMAN	sp|P01023|A2MG_HUMAN;sp|P20742|PZP_HUMAN;tr|F8W7L3|F8W7L3_HUMAN	22.9038	24.4187	23.1685	24.9808					23.3502	24.7576			23.868	24.0539	-0.1859	0.848506
RAP1A_HUMAN	sp|P62834|RAP1A_HUMAN;sp|P61224|RAP1B_HUMAN;tr|F5H823|F5H823_HUMAN;tr|B7ZB78|B7ZB78_HUMAN;tr|F5GZG1|F5GZG1_HUMAN;tr|F5GX62|F5GX62_HUMAN;tr|E7ESV4|E7ESV4_HUMAN;tr|F5H7Y6|F5H7Y6_HUMAN;sp|A6NIZ1|RP1BL_HUMAN;tr|F8WBC0|F8WBC0_HUMAN;tr|F5H4H0|F5H4H0_HUMAN;tr|F5GYH7|F5GYH7_HUMAN;tr|F5H077|F5H077_HUMAN;tr|F5GWU8|F5GWU8_HUMAN;tr|F5H491|F5H491_HUMAN;tr|F5H0B7|F5H0B7_HUMAN;tr|F5H500|F5H500_HUMAN;tr|F5H6R7|F…						23.9418			24.589	23.6177			#DIV/0!	24.0495	#DIV/0!	#DIV/0!
E9PNS3_HUMAN	tr|E9PNS3|E9PNS3_HUMAN;tr|F2Z2Y8|F2Z2Y8_HUMAN;sp|Q9H0E2|TOLIP_HUMAN				22.315	22.2549					25.4266		22.6683	22.285	24.0475	-1.7625	0.422621
K7ER16_HUMAN	tr|K7ER16|K7ER16_HUMAN;sp|Q9Y285|SYFA_HUMAN;tr|K7EK06|K7EK06_HUMAN;tr|K7ER00|K7ER00_HUMAN		24.0773	24.0813	23.9396	23.5737	23.062	23.2821		24.1911	24.9561	24.0451	24.6633	23.918	24.0333	-0.115309	0.735731
AIMP1_HUMAN	sp|Q12904|AIMP1_HUMAN;tr|D6R937|D6R937_HUMAN	23.309			23.6348	24.0247	23.5991			23.4704	24.1826	25.3088	23.591	23.6562	24.0304	-0.374224	0.386717
RTCB_HUMAN	sp|Q9Y3I0|RTCB_HUMAN	23.3687		23.4074	23.2744	23.5788				23.464	25.2049	23.641	23.7777	23.4073	24.0219	-0.614567	0.221762
TSTD1_HUMAN	sp|Q8NFU3|TSTD1_HUMAN;tr|R4GNF9|R4GNF9_HUMAN	24.2726		23.2559						24.8072	23.215			23.7643	24.0111	-0.246796	0.822056
ADA10_HUMAN	sp|O14672|ADA10_HUMAN;tr|H3BS53|H3BS53_HUMAN									24.7554	23.48		23.7864	#DIV/0!	24.0072	#DIV/0!	#DIV/0!
E5RGX5_HUMAN	tr|E5RGX5|E5RGX5_HUMAN;sp|Q93045|STMN2_HUMAN	22.9796	23.7967			23.6589		24.0021						23.4784	24.0021	-0.523729	#DIV/0!
PARP1_HUMAN	sp|P09874|PARP1_HUMAN;tr|Q5VX84|Q5VX84_HUMAN;tr|Q5VX85|Q5VX85_HUMAN		23.6517		23.7333	24.2603	23.8494	23.9308	23.9423	23.6622	24.8393		23.7844	23.8818	24.0014	-0.119569	0.660949
FKB1A_HUMAN	sp|P62942|FKB1A_HUMAN;tr|Q1JUQ3|Q1JUQ3_HUMAN;tr|Q1JUQ5|Q1JUQ5_HUMAN;tr|A0A087WTS4|A0A087WTS4_HUMAN;tr|Q5W0X3|Q5W0X3_HUMAN;tr|A0A087WV48|A0A087WV48_HUMAN;tr|A0A087WZM5|A0A087WZM5_HUMAN			23.6765							23.9927			23.6765	23.9927	-0.316257	#DIV/0!
SF3A3_HUMAN	sp|Q12874|SF3A3_HUMAN			23.7262	23.8076		24.1725				24.0425		23.7587	23.7669	23.9912	-0.224311	0.201885
H0YBI4_HUMAN	tr|H0YBI4|H0YBI4_HUMAN;sp|Q96HC4|PDLI5_HUMAN;tr|H0Y8Y3|H0Y8Y3_HUMAN;tr|F5H7Y0|F5H7Y0_HUMAN;tr|H0Y929|H0Y929_HUMAN	22.0921	22.5656	22.6665							25.2777	22.7039		22.4414	23.9908	-1.54938	0.438569
PARK7_HUMAN	sp|Q99497|PARK7_HUMAN;tr|K7ELW0|K7ELW0_HUMAN;tr|K7EN27|K7EN27_HUMAN	23.9109	23.8667	24.0337		22.8799				22.8274	25.1509			23.6728	23.9891	-0.316338	0.831509
S10AD_HUMAN	sp|Q99584|S10AD_HUMAN	23.621	23.694	24.0769	24.297	24.2667	24.7632	24.7383	24.853	23.6862	23.1308	23.2584	23.4674	23.9911	23.9853	0.00579476	0.986107
VP26A_HUMAN	sp|O75436|VP26A_HUMAN					23.3951			24.5836				23.3865	23.3951	23.9851	-0.590005	#DIV/0!
ECHA_HUMAN	sp|P40939|ECHA_HUMAN;tr|H0YFD6|H0YFD6_HUMAN	23.5378		23.3629		23.1669	23.6137				25.0175	23.3181		23.3559	23.9831	-0.627249	0.353807
GFPT1_HUMAN	sp|Q06210|GFPT1_HUMAN;sp|O94808|GFPT2_HUMAN					23.7816	24.1387	24.2208				23.5746		23.7816	23.978	-0.196469	#DIV/0!
PGRC2_HUMAN	sp|O15173|PGRC2_HUMAN;tr|D3DNX8|D3DNX8_HUMAN;tr|U3KQM0|U3KQM0_HUMAN			24.0875	24.0285	24.0104	24.0551	23.953	23.9631	23.9445	23.9824		23.9371	24.0421	23.9725	0.0696013	0.0701017
B4DXZ6_HUMAN	tr|B4DXZ6|B4DXZ6_HUMAN;sp|P51114|FXR1_HUMAN;tr|E7EU85|E7EU85_HUMAN;tr|E9PFF5|E9PFF5_HUMAN;tr|H7C4S4|H7C4S4_HUMAN;tr|R9WNI0|R9WNI0_HUMAN;tr|A8MQB8|A8MQB8_HUMAN;tr|G3V0J0|G3V0J0_HUMAN;sp|Q06787|FMR1_HUMAN;sp|P51116|FXR2_HUMAN		23.8934	23.5361	23.5843	23.7898	24.1384			23.6297	24.2518	23.8103	24.0064	23.7009	23.9673	-0.266413	0.0999406
ALDH2_HUMAN	sp|P05091|ALDH2_HUMAN;tr|S4R3S4|S4R3S4_HUMAN		23.6654	23.7013	23.128	23.0668			23.3955		24.5198			23.3904	23.9576	-0.567252	0.489747
COR1A_HUMAN	sp|P31146|COR1A_HUMAN;tr|H3BRY3|H3BRY3_HUMAN		20.557	20.2624							23.9561			20.4097	23.9561	-3.54637	#DIV/0!
EMAL4_HUMAN	sp|Q9HC35|EMAL4_HUMAN;tr|B5MBZ0|B5MBZ0_HUMAN		24.2815	24.3172	24.1596	24.4716					24.2333		23.6658	24.3075	23.9495	0.357934	0.419461
Q86WV2_HUMAN	tr|Q86WV2|Q86WV2_HUMAN;tr|H3BN72|H3BN72_HUMAN;tr|H3BNV9|H3BNV9_HUMAN;sp|P13073|COX41_HUMAN;tr|H3BNI5|H3BNI5_HUMAN;tr|H3BPG0|H3BPG0_HUMAN	24.1548	24.2471	24.2689	23.6605	24.2709	23.0823	22.6583		24.6444	25.4871	23.3116	24.4839	24.1204	23.9446	0.175805	0.716661
SPB6_HUMAN	sp|P35237|SPB6_HUMAN;tr|A0A024QZX5|A0A024QZX5_HUMAN;tr|A0A087X1N8|A0A087X1N8_HUMAN	23.0391	23.6619	23.2209		24.6078		24.0262		23.8555				23.6324	23.9409	-0.308439	0.449566
KINH_HUMAN	sp|P33176|KINH_HUMAN;tr|J3KNA1|J3KNA1_HUMAN;sp|Q12840|KIF5A_HUMAN	23.2238	24.2518	23.8695		23.76	23.4643		23.7804		25.2088		23.3079	23.7763	23.9403	-0.164039	0.749978
AL9A1_HUMAN	sp|P49189|AL9A1_HUMAN			23.7025							24.7233		23.1515	23.7025	23.9374	-0.234902	#DIV/0!
TPR_HUMAN	sp|P12270|TPR_HUMAN	24.0766	24.7513	24.0678	24.2953	23.9097					23.9279			24.2201	23.9279	0.292256	#DIV/0!
SF01_HUMAN	sp|Q15637|SF01_HUMAN;tr|C9J792|C9J792_HUMAN;tr|F8WEV5|F8WEV5_HUMAN;tr|H7C561|H7C561_HUMAN	23.7703			23.9555	23.4459		23.626	24.0228	23.9046	24.3829	23.848	23.7064	23.7239	23.9151	-0.191208	0.356517
NHRF1_HUMAN	sp|O14745|NHRF1_HUMAN;tr|J3QRP6|J3QRP6_HUMAN		23.7729			23.1633				23.0765	25.5659		23.0991	23.4681	23.9138	-0.445739	0.654048
A0A087X208_HUMAN	tr|A0A087X208|A0A087X208_HUMAN;sp|O00468|AGRIN_HUMAN;tr|H0Y5U1|H0Y5U1_HUMAN	23.1588		23.3692						25.4183	23.1128	23.5253	23.5519	23.264	23.9021	-0.638045	0.306068
CHSP1_HUMAN	sp|Q9Y2V2|CHSP1_HUMAN;tr|H3BTK3|H3BTK3_HUMAN;tr|I3L3X8|I3L3X8_HUMAN;tr|H3BSW7|H3BSW7_HUMAN;tr|H3BUY4|H3BUY4_HUMAN;tr|H3BPY5|H3BPY5_HUMAN;tr|H3BNU9|H3BNU9_HUMAN											24.0099	23.7841	#DIV/0!	23.897	#DIV/0!	#DIV/0!
F8W726_HUMAN	tr|F8W726|F8W726_HUMAN;sp|Q14157|UBP2L_HUMAN;tr|Q5VU77|Q5VU77_HUMAN;tr|Q5VU81|Q5VU81_HUMAN;tr|Q5VU80|Q5VU80_HUMAN;tr|Q5VU79|Q5VU79_HUMAN;tr|Q5VU78|Q5VU78_HUMAN	23.5399	23.3476		23.4546	23.6141	23.7122				23.9389	24.0336		23.4891	23.8949	-0.405857	0.0286862
TRA2A_HUMAN	sp|Q13595|TRA2A_HUMAN	23.609	23.4282	24.1025	23.8765	23.8763		23.8168		23.9518	23.3035		24.4219	23.7785	23.8735	-0.0950096	0.729482
MGN_HUMAN	sp|P61326|MGN_HUMAN;sp|Q96A72|MGN2_HUMAN;tr|F5H6N1|F5H6N1_HUMAN;tr|F5H6P7|F5H6P7_HUMAN	23.4989		23.5715	23.5114	23.7903	24.2442	24.8146		23.5633	22.9335	23.7663		23.593	23.8644	-0.271361	0.446366
DJB11_HUMAN	sp|Q9UBS4|DJB11_HUMAN;tr|H7C2Y5|H7C2Y5_HUMAN		23.3844	23.6373			23.4752		23.7051	23.3122	25.5709		23.2132	23.5109	23.8553	-0.344449	0.486048
TCAL3_HUMAN	sp|Q969E4|TCAL3_HUMAN;sp|Q5H9L2|TCAL5_HUMAN;sp|Q6IPX3|TCAL6_HUMAN;tr|A0A087WZD5|A0A087WZD5_HUMAN										25.7076	22.9853	22.8318	#DIV/0!	23.8416	#DIV/0!	#DIV/0!
PRELP_HUMAN	sp|P51888|PRELP_HUMAN	23.6617		23.9393							23.823			23.8005	23.823	-0.0225041	#DIV/0!
SODE_HUMAN	sp|P08294|SODE_HUMAN		23.8476	24.0262	24.1096		23.3475	23.2412				24.2858	24.405	23.9945	23.8199	0.174616	0.613776
PLAK_HUMAN	sp|P14923|PLAK_HUMAN;tr|C9JTX4|C9JTX4_HUMAN;tr|C9J826|C9J826_HUMAN;tr|C9JK18|C9JK18_HUMAN;tr|C9JKY1|C9JKY1_HUMAN	24.109	23.6505	23.1553	22.8935	22.9665				24.2995		23.5785	23.5812	23.355	23.8197	-0.464779	0.219006
CFAH_HUMAN	sp|P08603|CFAH_HUMAN;tr|Q5TFM2|Q5TFM2_HUMAN;tr|B1AKG0|B1AKG0_HUMAN;sp|Q03591|FHR1_HUMAN	22.5619	23.7167	23.1017	23.1275	22.7695				23.2357	24.6328	23.5694		23.0554	23.8127	-0.757216	0.205017
PPM1G_HUMAN	sp|O15355|PPM1G_HUMAN	23.4814	23.9789	24.3352	23.9155	23.9408		23.567	24.0912	23.9707	24.1059	23.533	23.5317	23.9304	23.7999	0.130457	0.485086
K7EN45_HUMAN	tr|K7EN45|K7EN45_HUMAN;sp|Q13526|PIN1_HUMAN;tr|K7EMU7|K7EMU7_HUMAN	23.5093	23.0955	23.3325	23.4754					23.116	25.4867	23.3331	23.2611	23.3532	23.7992	-0.446045	0.48969
DSC1_HUMAN	sp|Q08554|DSC1_HUMAN		25.5691	23.5212	25.0217	22.987		23.6187		25.4528	22.8246	22.7779	24.2877	24.2747	23.7924	0.482381	0.562157
SAMP_HUMAN	sp|P02743|SAMP_HUMAN	23.5707	23.7067				23.2033	23.3934		23.2435	26.1019	23.4677	23.3276	23.6387	23.7896	-0.150863	0.760269
I3L3E4_HUMAN	tr|I3L3E4|I3L3E4_HUMAN;tr|I3L4G8|I3L4G8_HUMAN;sp|Q96FZ7|CHMP6_HUMAN;tr|I3L4A1|I3L4A1_HUMAN	22.9556								23.7199		23.8317		22.9556	23.7758	-0.820221	#DIV/0!
TBA1A_HUMAN	sp|Q71U36|TBA1A_HUMAN;sp|Q13748|TBA3C_HUMAN;sp|Q6PEY2|TBA3E_HUMAN;tr|F8VQQ4|F8VQQ4_HUMAN						23.635	23.8757		23.8159				#DIV/0!	23.7755	#DIV/0!	#DIV/0!
GLSK_HUMAN	sp|O94925|GLSK_HUMAN					22.6312	22.8517			24.772	23.8931	23.6965	23.655	22.6312	23.7737	-1.14244	#DIV/0!
PRS7_HUMAN	sp|P35998|PRS7_HUMAN;tr|C9JLS9|C9JLS9_HUMAN	23.6852	23.5051	24.3548	23.7962		23.6812	23.6269	23.6638		24.085			23.8353	23.7642	0.0710844	0.751946
A0A087WXI1_HUMAN	tr|A0A087WXI1|A0A087WXI1_HUMAN;sp|Q6NVY1|HIBCH_HUMAN;tr|B9A058|B9A058_HUMAN;tr|H7C126|H7C126_HUMAN;tr|H7C400|H7C400_HUMAN	23.4543	23.8501	23.5404	23.5998					23.7553	23.8429		23.6766	23.6111	23.7583	-0.147141	0.198283
H3BRG4_HUMAN	tr|H3BRG4|H3BRG4_HUMAN;sp|P22695|QCR2_HUMAN;tr|H3BSJ9|H3BSJ9_HUMAN;tr|H3BP04|H3BP04_HUMAN	23.3914	24.1558	23.4046	23.7501					24.089	23.4153			23.6755	23.7522	-0.0767069	0.863293
B8ZZC5_HUMAN	tr|B8ZZC5|B8ZZC5_HUMAN;tr|B8ZZA8|B8ZZA8_HUMAN			23.3672		23.4428					23.7969		23.706	23.405	23.7514	-0.34645	0.0300859
COPD_HUMAN	sp|P48444|COPD_HUMAN;tr|B0YIW6|B0YIW6_HUMAN;tr|Q6P1Q5|Q6P1Q5_HUMAN	23.2153	24.0781	23.6766	23.9354	23.6778	23.7943	23.8813	24.0854	23.2601	24.0941	23.3627		23.7166	23.7463	-0.0296755	0.889379
H0YIB4_HUMAN	tr|H0YIB4|H0YIB4_HUMAN;tr|S4R3G0|S4R3G0_HUMAN;sp|Q13242|SRSF9_HUMAN		23.3594	23.6384	23.5498	23.3195		23.4794			24.2574		23.4527	23.4668	23.7298	-0.263049	0.426514
D6R938_HUMAN	tr|D6R938|D6R938_HUMAN;sp|Q13557|KCC2D_HUMAN;tr|E9PBG7|E9PBG7_HUMAN;tr|E9PF82|E9PF82_HUMAN;tr|E9PBE8|E9PBE8_HUMAN;tr|E7EQE4|E7EQE4_HUMAN;tr|E7ETC9|E7ETC9_HUMAN;tr|H7BXS4|H7BXS4_HUMAN;tr|Q8WU40|Q8WU40_HUMAN;tr|Q5SWX3|Q5SWX3_HUMAN;tr|A0A0A0MS52|A0A0A0MS52_HUMAN;tr|A0A0A0MT11|A0A0A0MT11_HUMAN;sp|Q13555|KCC2G_HUMAN;sp|Q13554|KCC2B_HUMAN			23.1455	22.9642					23.4995	23.9596			23.0548	23.7295	-0.674708	0.174323
B4DDD6_HUMAN	tr|B4DDD6|B4DDD6_HUMAN;sp|Q9UJU6|DBNL_HUMAN;tr|H0Y5J4|H0Y5J4_HUMAN;tr|F2Z2V3|F2Z2V3_HUMAN;tr|F8WB73|F8WB73_HUMAN;tr|F8WCK3|F8WCK3_HUMAN;tr|F2Z3E3|F2Z3E3_HUMAN;tr|F8WC20|F8WC20_HUMAN;tr|F8WBB2|F8WBB2_HUMAN;tr|F8WFE1|F8WFE1_HUMAN;tr|F8WBG8|F8WBG8_HUMAN	23.3005	23.5587	23.4629	23.3122	23.7214		22.9763		23.0285	25.1331			23.4711	23.7126	-0.241509	0.766934
LRC59_HUMAN	sp|Q96AG4|LRC59_HUMAN;tr|I3L223|I3L223_HUMAN			24.658	24.0008	24.0152					23.294	24.1203		24.2247	23.7072	0.517498	0.40883
RO60_HUMAN	sp|P10155|RO60_HUMAN	22.6578	22.7643	22.7079	22.3294	24.5235	24.0113	23.8093	23.97	23.3321	23.0445	24.055	23.675	22.9966	23.6996	-0.703026	0.149789
KTN1_HUMAN	sp|Q86UP2|KTN1_HUMAN;tr|G3V4Y7|G3V4Y7_HUMAN;tr|H0YJZ8|H0YJZ8_HUMAN;tr|H0YJV5|H0YJV5_HUMAN;tr|G3V5P0|G3V5P0_HUMAN;tr|G3V5G2|G3V5G2_HUMAN;tr|B7Z6P3|B7Z6P3_HUMAN	23.982	23.5721	23.4289	23.3306	23.1713	23.4064	23.3943	23.2318	22.7376	26.161	23.1444		23.497	23.6792	-0.182261	0.740686
SDPR_HUMAN	sp|O95810|SDPR_HUMAN	23.217		23.1182	23.3498	22.8986				23.2799	23.0543		24.6617	23.1459	23.6653	-0.519426	0.410421
SYWC_HUMAN	sp|P23381|SYWC_HUMAN;tr|G3V2F2|G3V2F2_HUMAN;tr|G3V3R3|G3V3R3_HUMAN;tr|G3V4S4|G3V4S4_HUMAN;tr|G3V313|G3V313_HUMAN;tr|G3V339|G3V339_HUMAN;tr|G3V2C0|G3V2C0_HUMAN;tr|G3V4C7|G3V4C7_HUMAN;tr|G3V4N8|G3V4N8_HUMAN;tr|G3V5W1|G3V5W1_HUMAN;tr|G3V3S7|G3V3S7_HUMAN;tr|G3V3X0|G3V3X0_HUMAN;tr|G3V3P2|G3V3P2_HUMAN;tr|G3V227|G3V227_HUMAN;tr|G3V277|G3V277_HUMAN;tr|G3V5H5|G3V5H5_HUMAN;tr|P78534|P78534_HUMAN;tr|G3V4A3|…			23.4409	23.7898	23.9754					23.6643			23.7354	23.6643	0.0711182	#DIV/0!
RL13_HUMAN	sp|P26373|RL13_HUMAN;tr|J3QSB4|J3QSB4_HUMAN;tr|H3BUK8|H3BUK8_HUMAN;tr|H3BTH3|H3BTH3_HUMAN;tr|J3KS98|J3KS98_HUMAN		24.1902	24.7268	24.1029	24.0398	23.6015	23.5024	23.5161	23.7951	23.7218	23.5566	23.8052	24.265	23.6427	0.622291	0.023503
H2A2C_HUMAN	sp|Q16777|H2A2C_HUMAN;sp|Q6FI13|H2A2A_HUMAN	23.2904		22.6858			24.6062				22.668	23.6406		22.9881	23.6383	-0.650218	0.385342
COEA1_HUMAN	sp|Q05707|COEA1_HUMAN;tr|Q4G0W3|Q4G0W3_HUMAN;tr|A0A0A0MQT7|A0A0A0MQT7_HUMAN;tr|J3QT83|J3QT83_HUMAN		23.9341	23.7121	23.5768					23.6381				23.741	23.6381	0.102897	#DIV/0!
EFHD2_HUMAN	sp|Q96C19|EFHD2_HUMAN;tr|H0Y4Y4|H0Y4Y4_HUMAN	23.5886	22.9647	23.8988				23.7234	23.5515	23.2748	24.176		23.4207	23.484	23.6293	-0.145232	0.673913
U3KQ84_HUMAN	tr|U3KQ84|U3KQ84_HUMAN;tr|A0A0C4DGS1|A0A0C4DGS1_HUMAN;sp|P39656|OST48_HUMAN	23.8213	24.2493		23.5248	23.4625		23.5627			23.6889			23.7645	23.6258	0.138697	0.510495
PRPS1_HUMAN	sp|P60891|PRPS1_HUMAN;tr|B7ZB02|B7ZB02_HUMAN;tr|H7C540|H7C540_HUMAN;tr|B1ALA9|B1ALA9_HUMAN;sp|P11908|PRPS2_HUMAN;tr|A0A0B4J207|A0A0B4J207_HUMAN;sp|P21108|PRPS3_HUMAN;tr|B1ALA7|B1ALA7_HUMAN	23.8596	23.2031	23.3437		22.9605	23.4908	23.773	23.8906	23.525	22.9225	23.8772		23.3417	23.5799	-0.23816	0.359661
NUMA1_HUMAN	sp|Q14980|NUMA1_HUMAN;tr|A0A087WY61|A0A087WY61_HUMAN;tr|H0YFY6|H0YFY6_HUMAN;tr|K4DIE0|K4DIE0_HUMAN;tr|F5H6Y5|F5H6Y5_HUMAN;tr|F5H4J1|F5H4J1_HUMAN	23.1426	23.3669	23.6638	23.2228	22.9329				22.6956	24.4457			23.2658	23.5707	-0.304847	0.786783
BASP1_HUMAN	sp|P80723|BASP1_HUMAN	23.4798	25.2515	23.4229	23.2183	25.1761	23.6292	23.2501	23.2041		24.9231	22.8338		24.1097	23.5681	0.541651	0.378604
ETFB_HUMAN	sp|P38117|ETFB_HUMAN;tr|M0QY67|M0QY67_HUMAN										23.5623			#DIV/0!	23.5623	#DIV/0!	#DIV/0!
PIP_HUMAN	sp|P12273|PIP_HUMAN	24.9974		24.2682	24.4785		23.7379	23.5005	23.3948					24.5814	23.5444	1.037	0.0253826
E9PIA8_HUMAN	tr|E9PIA8|E9PIA8_HUMAN;sp|P50897|PPT1_HUMAN;tr|E9PSE5|E9PSE5_HUMAN;tr|Q5T0S4|Q5T0S4_HUMAN;tr|E9PMG2|E9PMG2_HUMAN	22.747								22.5891	24.4832			22.747	23.5362	-0.789194	#DIV/0!
ELAV1_HUMAN	sp|Q15717|ELAV1_HUMAN	23.5153		24.5681	23.9691	23.7199	23.4694	23.6015						23.9431	23.5354	0.407701	0.172357
RL10A_HUMAN	sp|P62906|RL10A_HUMAN	22.9221	23.1586	23.5437	24.5044	24.7394	23.7047	23.5979	23.4193	23.0345	23.8941		23.4759	23.7736	23.5211	0.25257	0.537806
M0QXF7_HUMAN	tr|M0QXF7|M0QXF7_HUMAN;sp|Q969H8|MYDGF_HUMAN;tr|M0QYN0|M0QYN0_HUMAN	24.3914	24.2024	24.5898	23.4539	23.7041	24.1203	23.7598		23.3842	23.1616	23.5412	23.1332	24.0683	23.5167	0.551587	0.0707012
CLCB_HUMAN	sp|P09497|CLCB_HUMAN;tr|H0Y9Q6|H0Y9Q6_HUMAN				21.9613					23.0384	25.5762	22.7188	22.5839	21.9613	23.4793	-1.51801	#DIV/0!
AKAP2_HUMAN	sp|Q9Y2D5|AKAP2_HUMAN;tr|C9JVY5|C9JVY5_HUMAN	22.5569	23.368	23.479	23.3882	23.2959				23.3855	23.8269	23.4255	23.2694	23.2176	23.4768	-0.259201	0.251841
PRS4_HUMAN	sp|P62191|PRS4_HUMAN;tr|G3V4X1|G3V4X1_HUMAN	23.117		22.9438	22.7921	22.8139	22.7736			23.1907	24.4089			22.9167	23.4577	-0.541034	0.385113
SYVC_HUMAN	sp|P26640|SYVC_HUMAN	23.3298	23.8977	23.9592	23.7039	23.6791	23.4065	23.252		23.1763	23.776	23.6303		23.7139	23.4482	0.265683	0.130601
E9PJ81_HUMAN	tr|E9PJ81|E9PJ81_HUMAN;tr|E9PRQ7|E9PRQ7_HUMAN;sp|Q04323|UBXN1_HUMAN;tr|A0A087WTZ5|A0A087WTZ5_HUMAN		23.615	23.215	23.6958	23.9345		23.2529			23.9677		23.1181	23.6151	23.4462	0.168867	0.613356
AMRP_HUMAN	sp|P30533|AMRP_HUMAN	26.2893	24.5592	25.2547	24.0691	23.7255	23.9509	24.1711	23.0986	23.4247	22.5546			24.7795	23.44	1.33955	0.0436335
SYK_HUMAN	sp|Q15046|SYK_HUMAN;tr|H3BRC9|H3BRC9_HUMAN;tr|J3KRL2|J3KRL2_HUMAN;tr|H3BVA8|H3BVA8_HUMAN					22.9964					23.4342			22.9964	23.4342	-0.437789	#DIV/0!
H0Y9T9_HUMAN	tr|H0Y9T9|H0Y9T9_HUMAN;tr|D6RHZ5|D6RHZ5_HUMAN;sp|O94979|SC31A_HUMAN;tr|D6REX3|D6REX3_HUMAN;tr|D6RE64|D6RE64_HUMAN;tr|D6RCQ9|D6RCQ9_HUMAN									23.1478	23.712			#DIV/0!	23.4299	#DIV/0!	#DIV/0!
CO4A2_HUMAN	sp|P08572|CO4A2_HUMAN	22.9928	24.408	24.0204						22.445	24.8833	22.9601		23.807	23.4295	0.377581	0.686713
SART3_HUMAN	sp|Q15020|SART3_HUMAN;tr|F8VV04|F8VV04_HUMAN										23.4551	23.3909		#DIV/0!	23.423	#DIV/0!	#DIV/0!
NOLC1_HUMAN	sp|Q14978|NOLC1_HUMAN;tr|A0A0A0MRM9|A0A0A0MRM9_HUMAN			23.368		23.3999	23.5904	23.6791	23.6095	22.9248	23.2534			23.3839	23.4114	-0.0274801	0.856897
SERA_HUMAN	sp|O43175|SERA_HUMAN;tr|Q5SZU1|Q5SZU1_HUMAN	23.7221	25.6624	23.4299	23.693	23.2267				23.2909	23.3325	23.8518	23.1694	23.9468	23.4111	0.535677	0.301029
I3L1I0_HUMAN	tr|I3L1I0|I3L1I0_HUMAN;sp|Q9HC38|GLOD4_HUMAN;tr|F6TLX2|F6TLX2_HUMAN									22.8063	24.0061			#DIV/0!	23.4062	#DIV/0!	#DIV/0!
DSG1_HUMAN	sp|Q02413|DSG1_HUMAN	22.799	22.4406	23.1716	22.1704					22.6848	23.997		23.524	22.6454	23.4019	-0.756516	0.177271
H7C463_HUMAN	tr|H7C463|H7C463_HUMAN;tr|C9J406|C9J406_HUMAN;tr|B9A067|B9A067_HUMAN;sp|Q16891|MIC60_HUMAN	23.0556	23.2226		23.0429			22.7301		24.124	23.3475			23.1071	23.4005	-0.293472	0.543521
QOR_HUMAN	sp|Q08257|QOR_HUMAN;tr|C9JH92|C9JH92_HUMAN;tr|A6NP24|A6NP24_HUMAN	22.7178		22.6328							23.1401		23.6396	22.6753	23.3899	-0.714541	0.205815
GSHR_HUMAN	sp|P00390|GSHR_HUMAN	23.3941	23.3822	23.2515	23.2631	22.7444				23.8774	22.8949			23.2071	23.3861	-0.179074	0.77819
F5GWK5_HUMAN	tr|F5GWK5|F5GWK5_HUMAN;tr|F5H5A8|F5H5A8_HUMAN;tr|F5H3G8|F5H3G8_HUMAN;tr|F5H0V7|F5H0V7_HUMAN;tr|F5H8G1|F5H8G1_HUMAN;tr|F5H1Z6|F5H1Z6_HUMAN;tr|F5H8H3|F5H8H3_HUMAN;sp|Q9Y365|PCTL_HUMAN;tr|A0A087WXR2|A0A087WXR2_HUMAN;tr|F5GY07|F5GY07_HUMAN;tr|F5GY11|F5GY11_HUMAN									22.8967	23.8578			#DIV/0!	23.3772	#DIV/0!	#DIV/0!
KNG1_HUMAN	sp|P01042|KNG1_HUMAN		24.3766	24.0404	24.0791						23.3731			24.1654	23.3731	0.792319	#DIV/0!
SBSN_HUMAN	sp|Q6UWP8|SBSN_HUMAN;tr|K7ESC4|K7ESC4_HUMAN	24.9838	24.5718	25.3925	24.3946	23.8056	20.9267	23.0944	22.5901	25.2189	22.8507	24.9325	23.9462	24.6297	23.3656	1.26402	0.0740939
HRG_HUMAN	sp|P04196|HRG_HUMAN										23.888	22.8202		#DIV/0!	23.3541	#DIV/0!	#DIV/0!
A0A0B4J210_HUMAN	tr|A0A0B4J210|A0A0B4J210_HUMAN;sp|Q6PKG0|LARP1_HUMAN;tr|E5RH50|E5RH50_HUMAN;tr|H0YC33|H0YC33_HUMAN;tr|H0YC73|H0YC73_HUMAN		23.8737	23.6721	23.9756	23.713					23.3535			23.8086	23.3535	0.455072	#DIV/0!
SUCA_HUMAN	sp|P53597|SUCA_HUMAN	24.0413	23.3709	23.7652	23.6883	22.5966	23.0847	22.8512		22.798	24.6339			23.4924	23.3419	0.150486	0.776229
H0Y2Y8_HUMAN	tr|H0Y2Y8|H0Y2Y8_HUMAN;sp|Q15942|ZYX_HUMAN;tr|H7C3D3|H7C3D3_HUMAN;tr|C9IZ41|C9IZ41_HUMAN;tr|C9JJK5|C9JJK5_HUMAN	23.713	23.9058	23.1765	23.2325	22.7797	23.0068	23.3625	23.4849	22.6852	23.9959	23.5104		23.3615	23.341	0.0205233	0.941765
NDUBA_HUMAN	sp|O96000|NDUBA_HUMAN;tr|H3BV16|H3BV16_HUMAN;tr|H3BPJ9|H3BPJ9_HUMAN	22.8756		23.5849	23.1734	22.7525	22.735			23.3392	23.5949	22.9186	24.0853	23.0966	23.3346	-0.237995	0.459877
F6SDV2_HUMAN	tr|F6SDV2|F6SDV2_HUMAN;sp|Q9GZM7|TINAL_HUMAN		23.5946							23.3273				23.5946	23.3273	0.267255	#DIV/0!
SEPT9_HUMAN	sp|Q9UHD8|SEPT9_HUMAN;tr|K7EJ51|K7EJ51_HUMAN;tr|K7ENL0|K7ENL0_HUMAN;tr|K7ERG1|K7ERG1_HUMAN;tr|K7ER34|K7ER34_HUMAN;tr|K7EJV0|K7EJV0_HUMAN;tr|K7EPY1|K7EPY1_HUMAN	22.5569	23.6866	23.1896	23.0298	22.4737					23.3214			22.9873	23.3214	-0.334104	#DIV/0!
QCR1_HUMAN	sp|P31930|QCR1_HUMAN	23.7755		22.8411						23.3174				23.3083	23.3174	-0.0091417	#DIV/0!
OXSR1_HUMAN	sp|O95747|OXSR1_HUMAN;tr|C9JIG9|C9JIG9_HUMAN	23.0282	23.2524	23.4806	24.0713	23.1524							23.3163	23.397	23.3163	0.0806793	#DIV/0!
DECR_HUMAN	sp|Q16698|DECR_HUMAN;tr|E5RJD2|E5RJD2_HUMAN;tr|E5RJG7|E5RJG7_HUMAN;tr|E5RFV2|E5RFV2_HUMAN;tr|H0YAW3|H0YAW3_HUMAN;tr|E5RID6|E5RID6_HUMAN	23.2092	23.5323	23.2026	23.3499	23.0126				23.4736	23.1425		23.2928	23.2613	23.3029	-0.0416228	0.760054
TMED8_HUMAN	sp|Q6PL24|TMED8_HUMAN	23.4763			22.9845					23.695	23.0707		23.1371	23.2304	23.301	-0.0705451	0.841879
DSC3_HUMAN	sp|Q14574|DSC3_HUMAN	24.9645		22.5477									23.3001	23.7561	23.3001	0.456031	#DIV/0!
F1T0I1_HUMAN	tr|F1T0I1|F1T0I1_HUMAN;tr|J3KNL6|J3KNL6_HUMAN;sp|O15027|SC16A_HUMAN;tr|Q8N9G1|Q8N9G1_HUMAN;tr|A0A0C4DH09|A0A0C4DH09_HUMAN;tr|X6RGP5|X6RGP5_HUMAN		22.9391	22.2191	21.8803						23.2931			22.3462	23.2931	-0.946878	#DIV/0!
BAF_HUMAN	sp|O75531|BAF_HUMAN	25.5467		25.0621		23.384	23.7204	23.6538			22.6035	23.2382	23.1822	24.6643	23.2796	1.38465	0.159899
PRS8_HUMAN	sp|P62195|PRS8_HUMAN;tr|J3QRR3|J3QRR3_HUMAN;tr|J3QRW1|J3QRW1_HUMAN;tr|J3QSE0|J3QSE0_HUMAN;tr|J3QLH6|J3QLH6_HUMAN;tr|J3KRP2|J3KRP2_HUMAN;tr|J3QSA9|J3QSA9_HUMAN;tr|J3QQM1|J3QQM1_HUMAN				22.6743	22.6859					23.9718	22.8448	22.9772	22.6801	23.2646	-0.584486	0.241988
CALL3_HUMAN	sp|P27482|CALL3_HUMAN	24.2008	23.4164	25.1135	23.5284		22.8337		23.8669	23.0454		23.2774		24.0648	23.2558	0.808918	0.13453
E9PJA7_HUMAN	tr|E9PJA7|E9PJA7_HUMAN;tr|E9PK09|E9PK09_HUMAN;tr|E9PQN2|E9PQN2_HUMAN;tr|E9PKI6|E9PKI6_HUMAN;tr|E9PK91|E9PK91_HUMAN;sp|Q9NYF8|BCLF1_HUMAN;tr|H0YF00|H0YF00_HUMAN			23.9317	23.4618	23.2343				22.6436	23.8044	23.2967		23.5426	23.2482	0.294355	0.504275
RAB5C_HUMAN	sp|P51148|RAB5C_HUMAN;tr|K7EIP6|K7EIP6_HUMAN	23.3163	23.3948	23.2918	23.6913	23.4566	23.3699	23.2538		23.4173	22.8084	23.4614	23.1753	23.4302	23.2477	0.182491	0.167764
C9JEV0_HUMAN	tr|C9JEV0|C9JEV0_HUMAN;sp|P25311|ZA2G_HUMAN			23.4409							23.2442			23.4409	23.2442	0.196694	#DIV/0!
H0Y8R1_HUMAN	tr|H0Y8R1|H0Y8R1_HUMAN;tr|F5H5I6|F5H5I6_HUMAN;tr|H0YAK1|H0YAK1_HUMAN;sp|Q12849|GRSF1_HUMAN;tr|H0YAM1|H0YAM1_HUMAN	23.226	23.0575	23.3065	23.214	22.6497				23.5129			22.9678	23.0907	23.2404	-0.149626	0.682252
DESP_HUMAN	sp|P15924|DESP_HUMAN	23.6289	23.8873	23.2912	23.9217	23.4991	22.2472			23.3022	24.7168	23.8258	22.0549	23.6457	23.2294	0.416291	0.455631
ACADV_HUMAN	sp|P49748|ACADV_HUMAN;tr|J3QRJ8|J3QRJ8_HUMAN;tr|G3V1M7|G3V1M7_HUMAN			20.7961		20.9478					23.2265			20.872	23.2265	-2.35458	#DIV/0!
PSB5_HUMAN	sp|P28074|PSB5_HUMAN	23.2634	23.0697	23.6501	22.9233	23.0048	22.9705	22.9502			23.7438			23.1823	23.2215	-0.0392357	0.901457
SNUT1_HUMAN	sp|O43290|SNUT1_HUMAN	22.6959	22.5449			22.99				22.7814			23.6581	22.7436	23.2198	-0.476156	0.46524
SUCB1_HUMAN	sp|Q9P2R7|SUCB1_HUMAN;tr|Q5T9Q8|Q5T9Q8_HUMAN;tr|Q5T9Q5|Q5T9Q5_HUMAN										24.1619		22.2735	#DIV/0!	23.2177	#DIV/0!	#DIV/0!
F5H5V4_HUMAN	tr|F5H5V4|F5H5V4_HUMAN;tr|F5GX23|F5GX23_HUMAN;tr|J3KN29|J3KN29_HUMAN;sp|O00233|PSMD9_HUMAN;tr|F5H169|F5H169_HUMAN;tr|F5H7X1|F5H7X1_HUMAN										23.2151			#DIV/0!	23.2151	#DIV/0!	#DIV/0!
I3L0N3_HUMAN	tr|I3L0N3|I3L0N3_HUMAN;sp|P46459|NSF_HUMAN	22.3691	22.3032	22.3307	22.3349	22.6045				22.6516	24.1939		22.7221	22.3885	23.1892	-0.800702	0.251347
A0A087WWW7_HUMAN	tr|A0A087WWW7|A0A087WWW7_HUMAN;tr|E9PGF5|E9PGF5_HUMAN;tr|E9PF55|E9PF55_HUMAN;sp|Q9HBL0|TENS1_HUMAN;tr|Q59G71|Q59G71_HUMAN			21.8032							23.1811			21.8032	23.1811	-1.37786	#DIV/0!
OPTN_HUMAN	sp|Q96CV9|OPTN_HUMAN;tr|A0A087WY28|A0A087WY28_HUMAN									23.9646	22.9834		22.5466	#DIV/0!	23.1648	#DIV/0!	#DIV/0!
BOLA2_HUMAN	sp|Q9H3K6|BOLA2_HUMAN;tr|H3BV85|H3BV85_HUMAN;tr|H3BTW0|H3BTW0_HUMAN;tr|A0A0B4J295|A0A0B4J295_HUMAN;tr|H3BVE0|H3BVE0_HUMAN	23.172								23.1555				23.172	23.1555	0.0165197	#DIV/0!
LYAG_HUMAN	sp|P10253|LYAG_HUMAN;tr|I3L0S5|I3L0S5_HUMAN;tr|I3L3L3|I3L3L3_HUMAN		23.1634	23.2168							23.1401			23.1901	23.1401	0.0499959	#DIV/0!
H0YNC7_HUMAN	tr|H0YNC7|H0YNC7_HUMAN;tr|H0YL80|H0YL80_HUMAN;tr|H0YK20|H0YK20_HUMAN		23.0528	23.9088							22.6787		23.5992	23.4808	23.139	0.341872	0.641264
ATPO_HUMAN	sp|P48047|ATPO_HUMAN;tr|H7C0C1|H7C0C1_HUMAN;tr|H7C086|H7C086_HUMAN;tr|H7C068|H7C068_HUMAN				22.9526					23.3092	22.9664			22.9526	23.1378	-0.185291	#DIV/0!
R4GMY8_HUMAN	tr|R4GMY8|R4GMY8_HUMAN;tr|E5RHG8|E5RHG8_HUMAN;sp|Q15369|ELOC_HUMAN			22.1615	21.9971					23.1186				22.0793	23.1186	-1.03931	#DIV/0!
EIF3F_HUMAN	sp|O00303|EIF3F_HUMAN;tr|H0YDT6|H0YDT6_HUMAN;tr|E9PQV8|E9PQV8_HUMAN	23.7177		23.0928	23.01	22.9128	23.8523	23.5071		22.7807	22.3326			23.1833	23.1182	0.0651408	0.874272
F8VSD4_HUMAN	tr|F8VSD4|F8VSD4_HUMAN;tr|F8VV71|F8VV71_HUMAN;sp|P61088|UBE2N_HUMAN;tr|F8VZ29|F8VZ29_HUMAN;sp|Q5JXB2|UE2NL_HUMAN;tr|F8VQQ8|F8VQQ8_HUMAN					23.4955				23.1103				23.4955	23.1103	0.385128	#DIV/0!
Q5T4L4_HUMAN	tr|Q5T4L4|Q5T4L4_HUMAN;sp|P42677|RS27_HUMAN			23.5274		23.7501	23.0315			22.8926	23.4035			23.6388	23.1092	0.529558	0.0676861
RPN1_HUMAN	sp|P04843|RPN1_HUMAN;tr|B7Z4L4|B7Z4L4_HUMAN;tr|F8WF32|F8WF32_HUMAN	24.4106	23.944	24.4451		24.0214	23.0884							24.2053	23.0884	1.1169	#DIV/0!
NIBAN_HUMAN	sp|Q9BZQ8|NIBAN_HUMAN		23.7038	23.2183							22.9922			23.461	22.9922	0.468892	#DIV/0!
H0Y8I3_HUMAN	tr|H0Y8I3|H0Y8I3_HUMAN;tr|H0Y987|H0Y987_HUMAN;tr|A0A087WT27|A0A087WT27_HUMAN;tr|J3KN95|J3KN95_HUMAN;sp|O95394|AGM1_HUMAN		22.7903		23.024	22.6022	22.4764	22.4071			24.0083			22.8055	22.9639	-0.158417	0.793215
A0A087X2D8_HUMAN	tr|A0A087X2D8|A0A087X2D8_HUMAN;sp|O60271|JIP4_HUMAN;tr|E9PFH7|E9PFH7_HUMAN;sp|Q9UPT6|JIP3_HUMAN;tr|A0A087WYG2|A0A087WYG2_HUMAN	23.0195	23.4769	23.2213		23.2364		23.0124	22.8757	22.9738			22.9563	23.2385	22.9546	0.283972	0.0507604
GRIN3_HUMAN	sp|Q6ZVF9|GRIN3_HUMAN			21.9845						22.2644	23.5413			21.9845	22.9029	-0.918415	#DIV/0!
F1T0E5_HUMAN	tr|F1T0E5|F1T0E5_HUMAN;sp|Q9ULU8|CAPS1_HUMAN									22.3161	23.4113			#DIV/0!	22.8637	#DIV/0!	#DIV/0!
SSRD_HUMAN	sp|P51571|SSRD_HUMAN;tr|A6NLM8|A6NLM8_HUMAN	23.6191	23.5386	23.8986	23.307	22.9177	22.7582	22.6844	22.9635	22.9839			22.8768	23.4562	22.8534	0.602829	0.0182416
M0QY17_HUMAN	tr|M0QY17|M0QY17_HUMAN;tr|M0R3F4|M0R3F4_HUMAN;tr|M0R2A4|M0R2A4_HUMAN;tr|M0R2K3|M0R2K3_HUMAN;tr|M0R193|M0R193_HUMAN;tr|M0R0I0|M0R0I0_HUMAN;tr|J3KQS6|J3KQS6_HUMAN;sp|Q9NWV8|BABA1_HUMAN;tr|M0R3H9|M0R3H9_HUMAN;tr|M0R2I2|M0R2I2_HUMAN		22.6387	22.8071	22.7839	22.6018					22.796	23.0063	22.7398	22.7079	22.8474	-0.13951	0.228629
KLK1_HUMAN	sp|P06870|KLK1_HUMAN	24.3403	24.585	25.7797	23.5924	23.1624		22.2811		23.308		22.3042	23.4241	24.292	22.8294	1.4626	0.0333459
PPM1A_HUMAN	sp|P35813|PPM1A_HUMAN;tr|E9PKB5|E9PKB5_HUMAN;tr|B8ZZF0|B8ZZF0_HUMAN;tr|C9JIR6|C9JIR6_HUMAN;sp|O75688|PPM1B_HUMAN	22.6535	22.6804							23.0294	22.9736		22.4718	22.667	22.8249	-0.157995	0.467043
U3KQE2_HUMAN	tr|U3KQE2|U3KQE2_HUMAN;tr|K7EM73|K7EM73_HUMAN;tr|K7EIV0|K7EIV0_HUMAN;tr|A0A075B7C0|A0A075B7C0_HUMAN;sp|P04632|CPNS1_HUMAN;tr|A0A0C4DGQ5|A0A0C4DGQ5_HUMAN;tr|U3KPR7|U3KPR7_HUMAN;tr|K7EKD8|K7EKD8_HUMAN;tr|K7ELJ7|K7ELJ7_HUMAN		23.5182		23.3696	23.279	23.4269						22.2023	23.3889	22.8146	0.574341	0.51922
C9J712_HUMAN	tr|C9J712|C9J712_HUMAN;tr|C9J0J7|C9J0J7_HUMAN;tr|C9JQ45|C9JQ45_HUMAN;sp|P35080|PROF2_HUMAN;tr|G5E9Q6|G5E9Q6_HUMAN;tr|C9J2N0|C9J2N0_HUMAN					21.923		21.7647			24.7607	22.3905	22.2251	21.923	22.7852	-0.862194	#DIV/0!
KV307_HUMAN	sp|P04206|KV307_HUMAN;sp|P01623|KV305_HUMAN;sp|P01622|KV304_HUMAN;sp|P01620|KV302_HUMAN;tr|A0A0C4DH25|A0A0C4DH25_HUMAN;tr|A0A0B4J1Z6|A0A0B4J1Z6_HUMAN;sp|P18136|KV313_HUMAN;sp|P18135|KV312_HUMAN				22.3407						22.7579			22.3407	22.7579	-0.417263	#DIV/0!
E9PHI6_HUMAN	tr|E9PHI6|E9PHI6_HUMAN;sp|Q9Y6G9|DC1L1_HUMAN										22.7476			#DIV/0!	22.7476	#DIV/0!	#DIV/0!
LV302_HUMAN	sp|P80748|LV302_HUMAN;tr|A0A075B6K5|A0A075B6K5_HUMAN;tr|A0A075B6J7|A0A075B6J7_HUMAN										22.6885			#DIV/0!	22.6885	#DIV/0!	#DIV/0!
RUVB1_HUMAN	sp|Q9Y265|RUVB1_HUMAN;tr|E7ETR0|E7ETR0_HUMAN										23.848		21.3043	#DIV/0!	22.5762	#DIV/0!	#DIV/0!
LAMA5_HUMAN	sp|O15230|LAMA5_HUMAN				21.3885					21.9333	22.9857			21.3885	22.4595	-1.07097	#DIV/0!
H0YNP9_HUMAN	tr|H0YNP9|H0YNP9_HUMAN;tr|H0YKT9|H0YKT9_HUMAN;sp|Q8N4P3|MESH1_HUMAN	22.0229			21.6882	21.6166				22.0214	23.4927		21.8208	21.7759	22.445	-0.669063	0.331246
CALL5_HUMAN	sp|Q9NZT1|CALL5_HUMAN	28.6741	25.2424	22.7803	21.6008	21.2237			21.3027	23.1872	21.6648	22.8852	23.0001	23.9043	22.408	1.49627	0.348981
K7EP07_HUMAN	tr|K7EP07|K7EP07_HUMAN;tr|K7EK42|K7EK42_HUMAN;sp|Q99426|TBCB_HUMAN	22.2445	22.1541	22.4888	22.4223	22.4032	22.1784			22.5818				22.3426	22.3801	-0.0374906	0.884249
KCD12_HUMAN	sp|Q96CX2|KCD12_HUMAN		22.1488	21.9811	22.0431	21.6194				22.3245				21.9481	22.3245	-0.376429	#DIV/0!
LEG3_HUMAN	sp|P17931|LEG3_HUMAN;tr|G3V3R6|G3V3R6_HUMAN	23.0404	22.7051	22.5194	22.2173	22.3721	22.3873				22.1189		22.2731	22.5709	22.2598	0.311089	0.105994
FYCO1_HUMAN	sp|Q9BQS8|FYCO1_HUMAN		22.0082	21.8968							22.1172			21.9525	22.1172	-0.164725	#DIV/0!
SODC_HUMAN	sp|P00441|SODC_HUMAN;tr|H7BYH4|H7BYH4_HUMAN			21.6001						22.0496				21.6001	22.0496	-0.449578	#DIV/0!
ODPB_HUMAN	sp|P11177|ODPB_HUMAN;tr|F8WF02|F8WF02_HUMAN;tr|C9J634|C9J634_HUMAN	22.5125		21.789						22.0046				22.1507	22.0046	0.146177	#DIV/0!
NHRF3_HUMAN	sp|Q5T2W1|NHRF3_HUMAN			21.9804						22.121	21.7306			21.9804	21.9258	0.0545487	#DIV/0!
A0A087WYF5_HUMAN	tr|A0A087WYF5|A0A087WYF5_HUMAN;tr|A0A0A0MT31|A0A0A0MT31_HUMAN;sp|P02810|PRPC_HUMAN;tr|A0A087WYT0|A0A087WYT0_HUMAN;tr|A0A087WV42|A0A087WV42_HUMAN;tr|A0A087WZY1|A0A087WZY1_HUMAN									21.7282			21.8922	#DIV/0!	21.8102	#DIV/0!	#DIV/0!
A0A0C4DGS5_HUMAN	tr|A0A0C4DGS5|A0A0C4DGS5_HUMAN;sp|Q08379|GOGA2_HUMAN;tr|H0Y7B8|H0Y7B8_HUMAN;tr|A0A087WYC0|A0A087WYC0_HUMAN;tr|B7ZC06|B7ZC06_HUMAN	21.526		21.6294						21.3037	21.6461			21.5777	21.4749	0.102788	0.655592
SE1L1_HUMAN	sp|Q9UBV2|SE1L1_HUMAN;tr|G3V3B3|G3V3B3_HUMAN	23.572	22.7939	22.8256	23.5973	22.6802	21.5587	21.5973	20.7482					22.8379	21.3014	1.53657	0.00590977
NOMO1_HUMAN	sp|Q15155|NOMO1_HUMAN;sp|P69849|NOMO3_HUMAN;tr|J3KN36|J3KN36_HUMAN;tr|A0A087X117|A0A087X117_HUMAN;sp|Q5JPE7|NOMO2_HUMAN;tr|A0A087WW46|A0A087WW46_HUMAN		21.3643	21.2538	21.1426		20.807			21.4695	21.5447	20.742		21.2536	21.1408	0.112775	0.64139
C9JSU1_HUMAN	tr|C9JSU1|C9JSU1_HUMAN;sp|Q9Y608|LRRF2_HUMAN		20.8802	20.7726	20.8542	20.3488					21.0327			20.714	21.0327	-0.318777	#DIV/0!
SYAP1_HUMAN	sp|Q96A49|SYAP1_HUMAN			21.1379						20.9034				21.1379	20.9034	0.23452	#DIV/0!

## Sheet: Figure 2
SUBJECTS	GENDER	AGE	BMI	GLU 0'	GLU 30'	GLU 60'	GLU 90'	GLU 120'	INS 0'	INS 30'	INS 60'	INS 90'	INS 120'	PEP C 0'	PEP C 30'	PEP C 60'	PEP C 90'	PEP C 120'	AUC INSULINA	AUC GLICEMIA	MATSUDA	M VALUE	Hb glicata %	trigliceridi (mg/dl)	col.tot.	basal glu	mean glu	basal ins	mean ins	basal isr	glu sens	rate sens	PFR1	total isr	PGK1	G3P	FUMH	ARF1	ACBP	PDIA1	PDIA4	RL13	CELA2A	ERO1B	CREB1	14-3-3 B	14-3-3-T	IQGA1	CASPE
NGT
1-P-DB37	F	37	35.4	64	98	99	110	114	4.2	39.6	37.7	12.6	35	2	3.3	5.5	5.5	6.2	655.5	2430	12.6	9.2	4	76	138	3.05305	3.34795	25.8	305.925	45.7988	239.445	1.01484e-14	1.05606	46.3238	26.9473	29.4605	25.574	26.8536	29.1021	30.949	28.9168	23.6015	24.843	25.9992		28.1677	26.2738	26.9447	24.4076
2-P-P20	M	39	25.3	90	200	190	158	85	2.8	4.1	42.6	41	17	1.9	5.8	9.5	11.6	9.1	103.5	4350	10.9	8.7	4.2	100	167	5.05141	5.36365	25.2	190.087	68.0477	248.341	1284.31	0.833478	60.739	27.3103	29.1686	24.8315	26.8186	28.8395	32.6176	28.3318	23.8052	26.5055	25.0326	24.2368	28.1242	26.6711	26.4853	26.2424
3-P-CV36	F	66	26	82	162	198	168	101	1.9	29.3	60.1	41	13	6	14.4	10.2	14	14.9	468	2625	10.8	6.2	5.6	94	206	4.4408	5.29774	18	112.425	60.9661	121.891	2.41155e-14	1.75081	50.2858	27.0001	29.6947	25.3867	26.6054	28.8283	30.7637	28.5689	23.5024	25.0784	24.4603	25.7948	28.3307	25.3835	27.0504	24.911
4-P-A23	F	60	17	93	291	262	194	85	2.8	4.1	42.6	41	17	3.1	5.8	9.5	11.6	9.1	103.5	4260	8.6	7.2	5.5	117	248	4.55182	7.35098	36.4808	135.748	69.2675	168.638	22.157	3.1093	62.6529	26.9069	29.2494	24.8929	26.0213	28.9311	31.1125	28.3697	23.5566	25.0992	25.6879	24.1132	28.1574	26.2251	26.9006	24.7466
5-P-CO28	M	77	24.1	104	144	147	137	138	1.5	30	28	12	4	4	7.8	9.9	9.8	11.1	472.5	3720	15.1	8.1	4.5	200	123	5.43998	6.62651	36.6	170.925	70.2536	123.113	37.431	0.944722	53.8591	27.403	29.3494	24.7313	26.5891	28.8395	31.1996	28.3461	23.7218	25.7731	25.7746	24.3464	27.2889	26.0131	26.5391	24.6589
6-P-I29	F	40	20.1	81	126	111	76	79	8	49.4	66.9	26.1	9	2	5.1	8.5	5.5	3.6	861.2	3105	6.44	7.5	5.1	80	129	4.52406	5.56766	27.1801	195.35	69.7317	204.438	223.987	1.51218	61.8315	27.7956	29.4741	24.2252	27.0606	29.7983	31.9619	27.8234	23.7951	24.7559	26.0458	24.3233	28.716	27.0645	25.7804	25.9593
7-P-AE30	F	82	23	76	127	150	142	137	5	62.4	75.8	60.2	44		6	8.9	10.4	9.5	101.1	3045	6.36	7.6	4.6	73	251	4.60733	5.41916	21	256.988	104.056	325.199	0.022407	1.37873	97.1283	27.2113	29.7325	25.0018	26.6363	28.0522	30.8711	28.4383	23.5161	25.2882	25.2784	25.0123	28.1034	26.8134	26.6473	24.579
median		57.2857	24.4143	84.2857	164	165.286	140.714	105.571	3.74286	31.2714	50.5286	33.4143	19.8571	3.16667	6.88571	8.85714	9.77143	9.07143	395.043	3362.14	10.1143	7.78571	4.78571	105.714	180.286	4.52406	5.56766	27.1801	195.35	69.7317	204.438	223.987	1.51218	61.8315	27.2249	29.447	24.949	26.655	28.8815	31.3536	28.3993	23.6427	25.3348	25.4684	24.6378	28.1269	26.3492	26.6211	25.0721
DS		17.4333	5.34079	11.9129	59.759	52.0212	35.9154	22.94	2.07423	20.1745	16.0184	16.1926	13.3355	1.47498	3.30559	1.46955	2.96297	3.30485	303.551	762.566	2.97638	0.918739	0.579232	41.0599	50.8828	0.68614	1.15666	6.58495	62.1969	16.1737	68.0816	439.208	0.718753	15.5154	0.314535	0.212077	0.442193	0.326473	0.554474	0.682395	0.326077	0.129567	0.614154	0.577255	0.647868	0.427011	0.562332	0.428128	0.723905
NUMBER																																			7	7	7	7	7	7	7	7	7	7	6	7		7	7
ER																																			0.0449336	0.0302968	0.0631704	0.046639	0.0792106	0.097485	0.0465824	0.0185095	0.0877363	0.0824651	0.107978	0.0610016		0.0611612	0.103415
IGT
10-P-C24	M	53	31	103	167	188	198	199	6.2	3.8	9.7	10.4	13	2	2.2	2.5	3	3.5	148.5	4050	10	5.42	5.9	200	150	6.27263	7.0463	21.6	54.4875	71.1128	30.7789	2.61247e-07	1.23412	34.4366	26.9449	29.0553	24.2494	26.2178	26.3878	32.166	29.3299	24.1029	26.4083	23.854	22.7476	27.5275	25.9372	26.3632	27.5295
11-P-F22	F	42	27	82	135	190	207	178	8.6	44.9	87.5	154	229.1	5	6.7	11.9	15.5	18.9	804	3255	2.91	4.8	5.8	115		4.10774	10.8244	41.3331	116.331	109.208	97.8752	29.4601	1346.7	2.65787	26.8176	29.1789	24.1029	26.4867	27.3856	31.5709	28.9417	24.0398	26.3208	23.3097	23.0319	28.098	26.0156	26.8473	25.8842
12-P-CC39	F	58	25	93	130	153	171	176	16.7	38.9	69.2	161.2	136.8	2	3	4.7	6.3	9.2	834	3420	2.24	4.5	5.7	200	196	4.94039	5.29427	32.4	42.6	93.0562	35.3596	902.706	1.01267	24.482	27.0332	29.2362	24.4291	26.18	28.8071	32.8408	28.7289	24.6589	27.6386	24.4836	22.8072	27.7926	25.668	25.6412	27.6191
13-P-O32	F	68	24	88	139	126	135	146	7.7	32	26.3	29.9	34.8	3.2	6.3	6.5	8.7	10.7	595.5	3405	6.47	5.1	4	101	193	5.93957	13.0553	173.4	222.637	30.2691	19.7713	1.60002e-10	0.796815	41.5698	26.4831	29.0647	24.1999	26.5349	27.4608	32.3703	29.37	24.1902	26.7951	23.6015	23.3001	27.9567	25.519	25.7044	26.537
14-P-MA44	M	68	22.3	93	130	153	171	176	11.3	9.1	37.5	49.4	40	3.8	5	6.8	7.5	8	306	3345	4.8	5.54	6.1	121	256	5.43998	5.37406	52.1749	237.857	86.2974	121.416	2159.75	2.57747	89.5976	26.8131	29.1199	24.1216	25.8454	27.392	32.8122	29.2468	24.7268	27.3628	23.1982	22.3905	27.3951	25.6636	26.0518	27.3109
median		57.8	25.86	91.8	140.2	162	176.4	175	10.1	25.74	46.04	80.98	90.74	3.2	4.64	6.48	8.2	10.06	537.6	3495	5.284	5.072	5.4	147.4	198.75	5.34006	8.31887	64.1816	134.783	77.9888	61.0402	618.384	270.464	38.5488	20.1624	29.131	24.2206	26.253	27.4867	32.352	29.1234	24.3437	26.9051	23.6894	22.8555	27.754	25.7607	26.1216	26.9762
DS		10.9636	3.33886	7.72658	15.4499	27.0093	28.1745	18.8944	4.12977	18.2875	31.7746	71.3358	90.8465	1.27279	1.9857	3.48167	4.60109	5.62521	302.99	316.958	3.11381	0.43072	0.762671	43.4355	37.7318	0.763863	3.10325	55.5304	82.0101	26.8148	40.695	844.782	538.118	28.6986	0.208933	0.0768664	0.130761	0.276933	0.861833	0.523388	0.277168	0.324026	0.580472	0.512597	0.338712	0.292007	0.207723	0.498673	0.744462
NUMBER																																			5	5	5	5	5	5	5	5	5	5	5	5	5	5	5
ER																																			0.0417865	0.0153733	0.0261522	0.0553866	0.172367	0.104678	0.0554335	0.0648051	0.116094	0.102519	0.0677425	0.0584015	0.0415446	0.0997346	0.148892
t test NGT vs IGT		0.47885	0.314092	0.137262	0.221742	0.453424	0.0558332	0.000188195	0.00305035	0.327096	0.378751	0.0576703	0.0327363	0.485504	0.117678	0.0692676	0.249334	0.357856	0.22042	0.361808	0.0132835	0.000101504	0.0615617	0.0766986	0.290455	0.05375	0.0392721	0.0710411	0.106913	0.279211	0.00163921	0.179748	0.127579	0.0649147	0.0155875	0.00516406	0.00272009	0.0248367	0.00496215	0.010525	0.00121404	0.00018748	0.000605207	0.000130697	0.000184861	0.061823	0.0258142	0.0459499	0.000626178
[truncated: 8 more columns]

## Sheet: figure 3
SELL1_area_NGT	SELL1_area_IGT	SELL1_endocrine_NGT	SELL1_endocrine_IGT
0.112259	3.69602	0.0250009	0.566714
0.124578	4.76288	0.0140652	0.887842
0.101944	2.33269	0.0486469	0.621085
0.0821599	1.91951	0.0170606	0.575351
0.0957021	2.37776	0.0181045	0.440844
0.0793048	1.95989	0.0348331	1.11137
0.114597	3.43911	0.0181127	1.19062
0.17937	2.39621	0.0237568	0.862656
0.199443	4.10595	0.0327463	0.566392
0.0903064	3.94464	0.0195895	0.675226
0.133196	3.49758	0.0231075	0.516529
0.12714	1.54748	0.024976	0.700801
	3.09242		0.539113
0.12	3.00555	0.025	0.711888
0.0369978	0.987943	0.00966653	0.23355
9.32699e-07		6.14842e-07

## Sheet: figure 4
Graph_I_NGT	Graph_I_IGT	Graph_J_NGT	Graph_J_IGT
4.05267	2.11834	0.097265	0.00299707
3.2913	2.10698	0.0930439	0.0259178
4.30505	2.04103	0.0942401	0.0273577
4.41269	1.50507	0.0946977	0.0242484
2.77547	2.18625	0.137975	0.00546728
3.14285	1.54982	0.0735187	0.019416
3.95252	2.36898	0.0708416	0.0176216
3.70109	2.05402	0.063214	0.0192066
3.87063	1.97917	0.0993815	0.0293494
3.39715	1.704	0.112358	0.0192829
4.37806	2.75985	0.080917	0.0263579
4.32053	1.69599	0.0625466	0.0168586
	1.84412		0.020301
	1.88638		0.0256179
3.8	1.98571	0.09	0.02
0.54272	0.3329	0.0217088	0.0077658
6.57293e-07		1.0838e-06

## Sheet: figure 5
SUBJECTS	basal glu	mean glu	basal ins	mean ins	basal isr	glu sens	rate sens	PFR1	total isr	PGK1	G3P	FUMH	APOA1	ARF1	ACBP	CELA2A	PDIA1	ERO1B	14-3-3B	PAK2	CASPE	KLK1	CKAP4	SKP1	SE1L1	ERP27	IQGA1	CREB1
HBGS
1-P-DB37	3.05305	3.34795	25.8	305.925	45.7988	239.445	1.01484e-14	1.05606	46.3238	26.9473	29.4605	25.574	29.4875	26.8536	29.1021	24.843	30.949	25.9992	28.1677	24.6038	24.4076	23.1755	26.0043	25.2323	21.5587	24.6982	26.9447	25.2434
2-P-P20	5.05141	5.36365	25.2	190.087	68.0477	248.341	1284.31	0.833478	60.739	27.3103	29.1686	24.8315	28.3128	26.8186	28.8395	26.5055	32.6176	25.0326	27.7926	24.5897	26.2424	23.4241	24.5411	26.3331	20.6436	25.4976	26.4853	24.2368
6-P-I29	4.52406	5.56766	27.1801	195.35	69.7317	204.438	223.987	1.51218	61.8315	27.7956	29.4741	24.2252	28.0954	27.0606	28.7983	25.7731	31.9619	26.0458	28.716	24.0756	25.9593	23.308	24.8453	26.1332	20.1482	23.7482	25.7804	24.3233
7-P-AE30	4.60733	5.41916	21	256.988	104.056	325.199	0.022407	1.37873	97.1283	27.2113	29.7325	25.0018	29.4412	26.6363	28.0522	25.2882	30.8711	25.2784	28.1034	24.8415	24.579	22.2549	25.8225	25.0089	18.4241	24.5606	26.6473	25.0123
4-P-A23	4.55182	7.35098	36.4808	135.748	69.2675	168.638	22.157	3.1093	62.6529	26.9069	29.2494	24.8929	28.9642	26.0213	28.9311	25.0992	31.1125	25.6879	27.3951	24.9177	24.7466	22.3042	25.3189	25.6344	19.0922	24.438	26.9006	24.1132
median	4.35754	5.40988	27.1322	216.82	71.3804	237.212	306.096	1.57795	65.7351	27.2343	29.417	24.9051	28.8602	26.6781	28.7446	25.5018	31.5024	25.6088	28.035	24.6057	25.187	22.8933	25.3064	25.6684	19.9733	24.5885	26.5517	24.5858
DS	0.760102	1.41832	5.71207	65.7673	20.8592	58.4106	554.897	0.896614	18.7885	0.357391	0.220504	0.480781	0.637653	0.396873	0.40433	0.656278	0.76018	0.444635	0.488445	0.329467	0.848754	0.567418	0.622846	0.566606	1.24196	0.62611	0.470274	0.507039
NUMBER	5	5	5	5	5	5	5	5	5	5	5	5	5	5	5	5	5	5	5	5	5	5	5	5	5	5	5	5
ER	0.15202	0.283664	1.14241	13.1535	4.17183	11.6821	110.979	0.179323	3.7577	0.0714782	0.0441008	0.0961563	0.127531	0.0793747	0.0808661	0.131256	0.152036	0.088927	0.097689	0.0658934	0.169751	0.113484	0.124569	0.113321	0.248392	0.125222	0.0940547	0.101408
LBGS
5-P-CO28	5.43998	6.62651	36.6	170.925	70.2536	123.113	37.431	0.944722	53.8591	27.403	29.3494	24.7313	28.9855	26.5891	28.8395	24.7559	31.1996	25.7746	27.2889	24.2621	24.6589	22.315	25.6698	25.1124	21.93	23.502	26.5391	24.3464
3-P-CV36	4.4408	5.29774	18	112.425	60.9661	121.891	2.41155e-14	1.75081	50.2858	27.0001	29.6947	25.3867	29.4276	26.6054	28.8283	25.0784	30.7637	24.4603	27.9567	24.6612	24.911	22.2811	25.784	24.764	20.7482	24.0181	27.0504	25.7948
10-P-C24	6.27263	7.0463	31.6	54.4875	71.1128	30.7789	2.61247e-07	1.23412	34.4366	26.9449	29.0553	24.2494	28.4694	26.2178	28.3878	26.4083	32.166	23.854	27.5275	24.0892	27.5295	23.5924	26.7494	23.5924	23.5973	25.7403	26.3632	22.7476
11-P-F22	4.10774	10.8244	41.3331	116.331	109.208	97.8752	29.4601	1346.7	2.65787	26.8176	29.1789	24.1029	29.1452	26.4867	27.3856	26.3208	31.5709	23.3097	28.098	24.4166	25.8842	23.1624	26.4649	24.8675	22.6802	25.4356	26.8473	23.0319
12-P-CC39	4.94039	5.29427	32.4	42.6	93.0562	35.3596	902.706	1.01267	24.482	27.0332	29.2362	24.4291	29.6028	26.18	28.8071	27.6386	32.8408	24.4836	28.1242	23.6842	27.6191	24.3403	27.3998	23.854	23.572	27.0138	25.6412	22.8072
13-P-O32	5.93957	13.0553	173.4	222.637	30.2691	19.7713	1.60002e-10	0.796815	41.5698	26.4831	29.0647	24.1999	28.7809	26.5349	27.4608	26.7951	32.3703	23.6015	28.3307	24.1237	26.537	24.585	27.2512	23.7286	22.7939	25.8979	25.7044	23.3001
14-P-MA44	5.43998	5.37406	52.1749	237.857	86.2974	121.416	2159.75	2.57747	89.5976	26.8131	29.1199	24.1216	28.6128	25.8454	27.392	27.3628	32.8122	23.1982	28.1574	23.956	27.3109	25.7797	27.2755	24.2422	22.8256	26.572	26.0518	22.3905
median	5.22587	7.64551	55.0726	136.752	74.4519	78.6008	447.05	193.574	42.4127	26.9279	29.2427	24.4601	29.0035	26.3513	28.1573	26.3371	31.9605	24.0974	27.9262	24.1704	26.3501	23.7223	26.6564	24.3087	22.5924	25.4543	26.3139	23.4884
DS	0.721586	2.85278	49.2503	71.1209	23.474	44.2036	763.704	470.762	25.0306	0.257882	0.2076	0.428841	0.386709	0.260828	0.660874	1.00324	0.743889	0.830494	0.348851	0.293034	1.14066	1.17998	0.662212	0.563963	0.919012	1.18529	0.503241	1.10308
NUMBER	7	7	7	7	7	7	7	7	7	7	7	7	7	7	7	7	7	7	7	7	7	7	7	7	7	7	7	7
ER	0.103084	0.407539	7.03576	10.1601	3.35343	6.31479	109.101	67.2517	3.5758	0.0368402	0.0296571	0.0612631	0.0552441	0.0372612	0.0944106	0.14332	0.10627	0.118642	0.0498359	0.0418621	0.162952	0.168569	0.0946017	0.0805661	0.131287	0.169327	0.0718915	0.157583
t test HBGS vsLBGS	0.0417948	0.0825859	0.137746	0.0445064	0.414499	0.000205935	0.374026	0.212281	0.0645449	0.0624682	0.105538	0.0686114	0.32314	0.0621494	0.0653369	0.0793086	0.171664	0.00314743	0.335637	0.0217497	0.0498656	0.103749	0.00343455	0.00143526	0.00112618	0.0981378	0.224596	0.0420196

## Sheet: figure 6
G3P	AUC GLYCEMIA
29.4605	2430
29.1686	4350
29.6947	2625
29.2494	4260
29.3494	3720
29.4741	3105
29.7325	3045
29.0553	4050
29.1789	3255
29.2362	3420
29.0647	3405
29.1199	3345
IQGA1	HOMAIR
26.9447	0.66
26.4853	0.62
27.0504	0.38
26.9006	0.64
26.5391	0.39
25.7804	0.78
26.6473	0.94
26.3632	1.58
26.8473	1.74
25.6412	3.83
25.7044	1.67
26.0518	2.55

## Sheet: supplementary figures
carbox	14-3-3B	PAK2	CASPE	KLK1	CKAP4	SKP1	SE1L1	ERP27	PURA	STAT1	IQGA1	CREB1
0.867046	0.929545	0.811935	0.805459	0.7648	0.858151	0.832676	0.711445	0.815049	0.851238	0.890737	0.889185	0.833041
0.863236	0.899533	0.795867	0.84936	0.758141	0.794297	0.852295	0.668148	0.825253	0.83863	0.860579	0.857222	0.784446
0.848336	0.934334	0.824197	0.832544	0.744652	0.86172	0.82763	0.693419	0.802703	0.861752	0.890404	0.904045	0.862081
0.881945	0.921292	0.837978	0.832225	0.750087	0.851469	0.86208	0.642066	0.821846	0.849431	0.890234	0.904661	0.810923
0.86282	0.905135	0.804743	0.817903	0.74016	0.851432	0.832946	0.727388	0.779531	0.843345	0.840186	0.880267	0.807537
0.896453	0.951157	0.797454	0.859848	0.772028	0.822947	0.865608	0.667365	0.786608	0.875368	0.849523	0.853921	0.805659
0.902982	0.946428	0.836577	0.827737	0.74947	0.869612	0.842214	0.62046	0.827116	0.861389	0.900662	0.897391	0.842329
0.874688	0.926775	0.815536	0.832154	0.754191	0.844233	0.845064	0.675756	0.808301	0.854451	0.874618	0.883813	0.82086
0.0197981	0.0195194	0.0176288	0.0182502	0.0113527	0.0264403	0.0151452	0.0377989	0.0191486	0.0125706	0.0239568	0.0210966	0.0262734
7	7	7	7	7	7	7	7	7	7	7	7	7
0.0028283	0.00278848	0.0025184	0.00260718	0.00162182	0.00377718	0.00216361	0.00539984	0.00273551	0.0017958	0.0034224	0.0030138	0.00375334
0.860598	0.913363	0.79928	0.913432	0.782797	0.887548	0.782797	0.782958	0.782958	0.827228	0.887263	0.874732	0.754768
0.847218	0.915034	0.795145	0.842938	0.754303	0.861851	0.809831	0.738599	0.738599	0.832804	0.876911	0.874304	0.750051
0.833937	0.913737	0.769484	0.897327	0.7908	0.890202	0.774999	0.765839	0.765839	0.808258	0.851636	0.833067	0.740991
0.811005	0.900361	0.766662	0.84336	0.781322	0.866057	0.754105	0.724402	0.724402	0.783355	0.832124	0.816898	0.740487
0.827105	0.907476	0.772071	0.880194	0.830846	0.879055	0.781295	0.735639	0.735639	0.814493	0.856352	0.839618	0.721618
0.835973	0.909994	0.780529	0.87545	0.788013	0.876943	0.780606	0.749487	0.749487	0.813228	0.860857	0.847724	0.741583
0.0189676	0.00612142	0.0154198	0.0317433	0.0276169	0.0126394	0.0199567	0.024121	0.024121	0.0193516	0.0217136	0.02582	0.0127052
5	5	5	5	5	5	5	5	5	5	5	5	5
0.00379352	0.00122428	0.00308396	0.00634866	0.00552338	0.00252789	0.00399134	0.0048242	0.0048242	0.00387031	0.00434271	0.005164	0.00254103
0.00340863	0.0480955	0.00257808	0.00654261	0.00722021	0.0146584	3.97477e-05	0.00170327	0.000407826	0.000570307	0.166342	0.0117883	5.15406e-05
